# Supplementary material for: Necroptosis in both tumour and stromal compartments determines responsiveness to immunogenic cell death-based immunotherapy
Source: Nat Commun. 2026 Mar 6;17:3597. doi: 10.1038/s41467-026-70133-8 (PMC13096328; doi:10.1038/s41467-026-70133-8)
Supplement: Supplementary file 3 — Supplementary Data 1 [file 41467_2026_70133_MOESM3_ESM.xlsx]

## Sheet: Sheet1
REAGENT or RESOURCE	SOURCE	CAT#
Chemicals and tissue culture materials
Penicillin/streptomycin	Gibco	#15140122
Propidium Iodide	Sigma-Aldrich	Cat#P4864
Hoechst-33342, Trihydrochloride, Trihydrate	Thermo Fisher Scientific	Cat#H3570
DAPI	Thermo Fischer Scientific	D3571
RIPK1 inhibitor GlaxoSmithKline GSK’963	Stratech Scientific	Cat#HY-103028A; CAS#:2049868-46-2
RIPK3 inhibitor GlaxoSmithKline GSK’872	Stratech Scientific	Cat#S8465; CAS: 1346546-69-7
ROCKi	Medkoo	#510272
SM-164	Caltag medsystems	Cat#TAR-T12932L; CAS#957135-43-2
ASTX660	Insight Bio and Taiho Oncology	HY-109565; CAS#1799328-86-1
Recombinant mouse TNFa	Enzo	Cat# ALX-522-009-C050
Emricasan, pan-caspase inhibitor	Medkoo	Cat#510230; CAS#254750-02-2
InVivoMAb anti-Mouse PD-1 (CD279)	2BScientific	BE0146-100MG
(Z)-4-Hydroxytamoxifen	Sigma Aldrich	H7904
Fulvestrant	selleckchem	S1191
Captisol	Cydex Pharmaceuticals	RC-0C7-100
HALT Protease and Phosphatase Inhibitor Cocktail	Thermo Fisher Scientific	Cat#78447
RPMI1640	Gibco	#21875034
DMEM/F12	Gibco	#12634028
EpiCult-B Mouse Medium Kit	Stemcell Technology	5610
Foetal bovine serum (FBS)	Gibco	10106-169
HEPES buffer solution	Sigma Aldrich	#83264
GlutaMAX, 100X glutamine supplement	Gibco	#35050061
B-27 Supplement (50X)	Gibco	#17504044
N-acetylcysteine	Sigma-Aldrich	A9165-5G
Mouse epidermal growth factor native protein (mEGF)	Gibco	53003-018
Growth Factor reduced Matrigel	SLS	#354230
TrypLE	Gibco	12605-010
Phenol-red free Growth Factor reduced Matrigel	SLS	#356231
4% paraformaldehyde	Santa Cruz Biotechnology	sc-281692
STING agonist diABZI	Stratech Scientific	#S8796-SEL
Gentle Collagenase/Hyaluronidase	Stemcell Technology	Cat#07919
N2	Thermo Fisher Scientific	#17502048
Basic fibroblast growth factor (FGF)	Peprotech	#100-18B
Heparin	Sigma	H3149-10KU
Lipofectamin 3000	Thermo Fisher Scientific	L3000001
Collagenase II	Merck
DNAse I	Merck
Collagenase I	Sigma-Aldrich	C2674
Dispase II	Sigma-Aldrich	D4693
DNAse I	Roche	10104159001
Miltenyi autoMACS running buffer	Miltenyi	130-091-221
PharmLyse	BD	#555899
Fixable Viability Dye eFluor™ 506	eBiosciences	65-0866-14
Fixable Viability Dye eFluor™ 780	eBiosciences	65-0865-18
LIVE/DEAD™ Fixable Near-IR Dead Cell Stain Kit	Thermo Fisher Scientific	L10119
Rat Anti-mouse CD16/CD32 (Fc block)	BD Biosciences	553142
Cell Stimulation Cocktail plus protein transport inhibitors	eBiosciences	00-4975-93
123 count eBeads	Thermo Fisher Scientific	01-1234-42
IC Fixation Buffer	eBiosciences	00-8222-49
Foxp3 / Transcription Factor Staining Buffer Set	eBiosciences	00-5523-00
Dako REAL peroxidase block	Agilent	S202386-2
Dako mouse EnVision HRP	Agilent	K400111-2
ImmPRESS HRP Horse anti-Rabbit IgG	Vector Laboratories	MP-7401-50
Dako Target Retrieval Solution, High pH	Agilent	K800421-2
Dako Target Retrieval Solution, Low pH	Agilent	K800521-2
Dako FLEX Haematoxylin	Agilent	Cat#K800821-2
M.O.M.® (Mouse on Mouse) Blocking Reagent	Vector Laboratories	MKB-2213-1
Dako FLEX Haematoxylin	Agilent	K800821-2
Recombinant Cas9	IDT	1081058
Alt-R® CRISPR-Cas9 tracrRNA, ATTOTM 550	IDT	1075927
Nucleas-Free Duplex Buffer	IDT	1072570
Neon Resuspension R Buffer	Invitrogen	A56773-02
Flow Cytometry Antibodies	SOURCE	CAT#	FLUOROPHORE	CLONE#	DILUTION
CD3	BD Biosciences	561826	APC	145-2C11	(1:100)
CD3	Biolegend	100215	AF700	17A2	(1:100)
CD4	BD Biosciences	740007	BV421	RM4-5	(1:100)
CD4	Biolegend	116025	BV510	RM4-4	(1:200)
CD8	BD Biosciences	612759	BUV737	53-6.7	(1:100)
CD8b.2	BD Biosciences	741911	BUV805	53-5.8	(1:200)
CD11b	BD Biosciences	565976	BUV395	M1/70	(1:100)
CD19	BD Biosciences	563148	BV605	1D3	(1:100)
CD45	Biolegend	103121	AF488	30-F11	(1:200)
CD45	BD Biosciences	563410	BV650	30-F11	(1:100)
CD64	Biolegend	139311	BV711	X54-5/7.1	(1:100)
Ly6G	BD Biosciences	740157	BV510	1A8	(1:100)
Ly6G	BD Biosciences	560602	PerCP-Cy5.5	1A8	(1:100)
SigF	BD Biosciences	566211	BB515	E50-2440	(1:100)
Ly6C	BD Biosciences	562728	PE-CF594	AL-21	(1:100)
CD11c	BD Biosciences	561022	Pe-Cy7	HL3	(1:100)
F4/80	eBioscience	12-4801-80	PE	BM8	(1:100)
F4/80	BD Biosciences	565410	PE	T45-2342	(1:100)
MHCII	eBioscience	56-5321-82	AF700	M5/114.15.2	(1:100)
MHCII	Biolegend	107621	AF700	M5/114.15.2	(1:100)
NK1.1	Biolegend	108741	BV421	PK136	(1:200)
NK1.1	BD Biosciences	741477	BUV661	PK136	(1:100)
NK1.1	Biolegend	108723	APC-Cy7	PK136	(1:100)
Tim4	eBiosciences	46-5866-80	PerCP-eFluor710	RMT4-54	(1:100)
TCRb	Biolegend	109228	PerCP-Cy5.5	H57-597	(1:200)
TCRg/d	BD Biosciences	748993	BUV563	GL3	(1:100)
PD-1	BD Biosciences	563059	BV605	J43	(1:100)
Perforin	Biolegend	154306	PE	S16009A	(1:200)
IFNg	Biolegend	505814	AF647	XMG1.2	(1:200)
TNF	Biolegend	506306	PE	MP6-XT22	(1:200)
CD62L	BD Biosciences	740660	BV711	MEL-14	(1:100)
Ki-67	Biolegend	417-5698-82	BV786	SolA15	(1:100)
CD25	Biolegend	102005	FITC	PC61	(1:100)
CD44	Biolegend	103049	BV650	IM7	(1:200)
CD44	BD Biosciences	562464	PE-CF594	IM7	(1:100)
CD69	BD Biosciences	561930	Pe-Cy7	H1.2F3	(1:200)
Foxp3	eBioscience	12-5773-80	PE	FJK-16s	(1:100)
GranzymeB	Biolegend	515405	AF647	GB11	(1:200)
Western blot Antibodies	SOURCE	CAT#	dilution
Total MLKL	CST	26539	(1:2000)
Phospho-MLKL	CST	37333	(1:2000)
Phospho-STAT1	CST	9167	(1:2000)
Total STAT1	CST	9172	(1:2000)
Phospho-IRF3	CST	4947	(1:2000)
Total IRF3	CST	4302	(1:2000)
GAPDH	CST	2118	(1:2000)
RIPK1	CST	3493	(1:2000)
RIPK3	CST	CST	(1:2000)
Immunofluorescence Antibodies
Phalloidin-633	Thermo Fischer Scientific	A22284
ECAD	BD Biosciences	610182
IHC Antibodies	SOURCE	CAT#		CLONE#	HIER pH	dilution	secondary reagent	staining platform
Cytokeratin 14	Biolegend	905301		polyclonal	pH6	(1:4000)	Rabbit ImmPRESS (Vector)	Dako Link48 Autostainer
ER	Leica	NCL-L-ER-6F11		6F11	pH9	(1:40)	Mouse EnVision (Agilent)	Dako Link48 Autostainer
PR	Cell signalling	8757		D8Q2J	pH9	(1:500)	Rabbit ImmPRESS (Vector)	Dako Link48 Autostainer
HER2	CST	2165		29D8	pH9	(1:5000)	UltraMap anti-Rabbit HRP	Ventana Discovery Ultra
F4/80	Bio-Rad	MCA497G		A3-1	pH6	(1:100)	Rat N-Histofine (Nichirei)	Dako Link48 Autostainer
Ki67	CellMarque	275R		SP6	pH6	(1:100)	Rabbit ImmPRESS (Vector)	Dako Link48 Autostainer
CD8a	AbCam	ab217344		EPR21769	pH9	(1:2000)	Rabbit EnVision (Agilent)	Dako Link48 Autostainer
CD163	AbCam	ab182422		EPR19518	pH9	(1:500)	UltraMap anti-Rabbit HRP	Ventana Discovery Ultra
PD-L1/B7-H1	R&D systems (Bio-techne)	AF1019-SP		polyclonal	pH9	(1:25)	UltraMap anti-Rabbit HRP	Ventana Discovery Ultra
ECAD	Agilent Dako	M3612		NCH-38	pH9	(1:50)	Mouse EnVision (Agilent)	Dako Link48 Autostainer
RIPK1	CST	3493		D94C12	pH9	(1:50)	Rabbit EnVision (Agilent)	Dako Link48 Autostainer
Opal 6-plex Antibodies and reagents	SOURCE	CAT#
Panel 1
Lyve1	Abcam	ab33682
F4/80	Abcam	ab300421
CD31	Abcam	ab182981
Ki67	Abcam	ab15580
CD45	Cell Signaling Technology	70257S
CD19	Abcam	ab245235
Panel 2
Ly6G	Cell Signaling Technology	87048S
F4/80	Abcam	ab300421
aSMA	Dako (Agilent)	M0851
CD3	Abcam	ab134096
CD45	Cell Signaling Technology	70257S
CD19	Abcam	ab245235
Opal 480 Reagent Pack	Akoya Biosciences	FP1500001KT
Opal 520 Reagent Pack	Akoya Biosciences	FP1487001KT
Opal 570 Reagent Pack	Akoya Biosciences	FP1488001KT
Opal 620 Reagent Pack	Akoya Biosciences	FP1495001KT
Opal 690 Reagent Pack	Akoya Biosciences	FP1497001KT
anti-DIG-Opal 780	Akoya Biosciences	FP1501001KT
TSA Plus DIG	Akoya Biosciences	NEL748001KT
BOND anti-rabbit Polymer	Leica Biosystem	2RH-050
BOND Epitope Retrieval Solution 1	Leica Biosystem	AR9961
BOND Epitope Retrieval Solution 2	Leica Biosystem	AR9640
Oligonucleotides	Sequence	SOURCE
p53_fwd	5'-CCTCTGAGCCAGGAGACATT	synthesized
p53_rev	5'-TCCTTTAACTCTAAGGCCTCATT	synthesized
crRNA RIPK1 guide #1	5'-TACACGTCCGACTTCTCCGT	synthesized
crRNA RIPK1 guide #2	5'-TGTGAAAGTCACGATCAACG	synthesized
Taqman Probes	SOURCE	CAT#
Actb	Thermo Fisher Scientific	Mm00607939_s1
Ifng	Thermo Fisher Scientific	Mm01168134_m1
Perforin	Thermo Fisher Scientific	Mm00812512_m1
Ccl5	Thermo Fisher Scientific	Mm01302427_m1
Brca1 Breast cancer 1 exon 19	Thermo Fisher Scientific	Mm00515386_m1
Brca1 Breast cancer 1 exon 22	Thermo Fisher Scientific	Mm01249840_m1
Recombinant DNA	SOURCE
pLC-Mlkl gRNA-CGM25 (CTGGCAGCAGGAAGATCGAC)	Mannion et al.
Critical commercial assays	SOURCE	CAT#
Qiashredder	Qiagen	79656
Dneasy Blood and Tissue Kit	Qiagen	69504
Rneasy Mini Kit	Qiagen	74106
AllPrep DNA/RNA Micro kit	Qiagen	80284
QuantiTect Reverse Transcription Kit	Qiagen	205314
Q5 Hot Start High-Fidelity DNA Polymerase	New England Biolabs	M0493S
High-Capacity cDNA Reverse Transcription Kit	Applied Biosystems	4368814
Taqman Gene Expression Master Mix	Thermo Fisher Scientific	4369016
NEBNext Ultra II Directional RNA Library Prep Kit for Illumina	New England Biolabs	E7760S
NEBNext Poly(A) mRNA Magnetic Isolation Module	New England Biolabs	E7490S
Tumor Dissociation Kit, mouse	Miltenyi	130-096-730
CellTiter-Glo Luminescent Cell Viability Assay	Promega	G7570
MycoAlert Mycoplasma Detection Kit	Lonza	LT07-318
Neon™ NxT Electroporation System	Invitrogen	NEON1SK
Neon™ NxT Electroporation System 10-μL Kit with 1-Channel Tubes	Invitrogen	N1025
Deposited data
All DNA and RNA datasets have been deposited to SRA and available through accession ID:PRJNA1211523, URL: https://www.ncbi.nlm.nih.gov/sra?term=PRJNA1211523.
Raw western blots and image from this paper
Source data are publicly available and have been deposited in Zenodo under accession code: 10.5281/zenodo.18130194.
Experimental models: Cell lines and organoids	SOURCE	CAT#
EO771	CH3 Biosystems	#94A001
BP110	This Manuscript	N/A
BP111	This Manuscript	N/A
BP118	This Manuscript	N/A
BP487	This Manuscript	N/A
BP648	This Manuscript	N/A
BP649	This Manuscript	N/A
BP774	This Manuscript	N/A
BP901	This Manuscript	N/A
BP902	This Manuscript	N/A
BP903	This Manuscript	N/A
BP906	This Manuscript	N/A
BP962	This Manuscript	N/A
BP903Mlkl-/-	This Manuscript	N/A
BP962Mlkl-/-	This Manuscript	N/A
BP962Ripk1-/-	This Manuscript	N/A
Experimental models: Organisms/strains	SOURCE
C57BL/6J	Charles River
NOD.Cg-Prkdcscid Il2rgtm1Wjl/SzJ (NGS)	Charles River
Blg-Cre;Brca1f/f;p53+/-	gift from Matt Smalley, Cardiff University
C57BL/6J-Mlkl-/-	Laboratory of Prof. Henning Walcazk
Software and algorithms	SOURCE
ImageLab (v6.1.0)	Bio-Rad
GraphPad Prism (v10.2.1) (339)	Domo
Adobe Illustrator (v28.0) (2024)	Adobe
Fiji (v2.9.0)	ImageJ
FlowJo (v.10)	BD Biosciences
FCS express (v. 7)	De Novo Software
FACSDIVA software (v6.1.3)	BD Biosciences
QuPath (0-5-0-x64)	QuPath
NanoZoomer-XR	Hamamatsu Photonics
MetaXpress	Molecular Devices
Phenochart	Akoya Biosciences
inForm	Akoya Biosciences
Other
