# Supplementary material for: Necroptosis in both tumour and stromal compartments determines responsiveness to immunogenic cell death-based immunotherapy
Source: Nat Commun. 2026 Mar 6;17:3597. doi: 10.1038/s41467-026-70133-8 (PMC13096328; doi:10.1038/s41467-026-70133-8)
Supplement: Supplementary file 4 — Supplementary Data 2 [file 41467_2026_70133_MOESM4_ESM.xlsx]

## Sheet: Sheet1
ID to source gene list	GSEA pathway name	Genes included in pathway
GO:0042116	GOBP_MACROPHAGE_ACTIVATION	Tmem229b/Stk39/Tlr6/Ifngr2/Dysf/Thbs1/Fer1l5/Mmp8/Wnk4/Tlr4/Pla2g4a/Clu/Ulbp1/Csf2/Snca
GO:0043030	GOBP_REGULATION_OF_MACROPHAGE_ACTIVATION	Il33/Lrrk2/Il1rl1/Pparg/Slc7a2/Lbp/Nr1h3/Cd200/Lgals9/Syt11/Ldlr/Wnt5a/Cebpa/Sphk1/Mfhas1
GO:0002281	GOBP_MACROPHAGE_ACTIVATION_INVOLVED_IN_IMMUNE_RESPONSE	Il33/Lbp/Tnf/Nmi/Plcg2/Prkce
GO:0038145	GOBP_MACROPHAGE_COLONY_STIMULATING_FACTOR_SIGNALING_PATHWAY	Stap1/Csf1/Csf1r/Trem2/Ptpn2
GO:0010934	GOBP_MACROPHAGE_CYTOKINE_PRODUCTION	Twist1/Axl/Cd36/Spon2/Pycard/Cuedc2/Gprc5b/Acp5/Wnt5a/Plcg2/Nlrx1/Tirap
GO:0045649	GOBP_REGULATION_OF_MACROPHAGE_DIFFERENTIATION	Ror2/Adipoq/Casp8/Gata2/Id2/Hsf1
GO:1905517	GOBP_MACROPHAGE_MIGRATION	Mst1/Ror2/Cxcl17/Mcoln2/Edn2/Akirin1/Tnfsf18/Cnn2/Mmp14/Enpp1/Cd200/Cmklr1/Mdk/Ptk2b/Rarres2/Slamf8/Mmp2
GO:0061517	GOBP_MACROPHAGE_PROLIFERATION	Gba/Il34/Clu/Ndp
published in https://pubmed.ncbi.nlm.nih.gov/18199539/	COATES_MACROPHAGE_M1_VS_M2_UP	Pianp/Nat8l/Gnb4/Slco2b1/Ptger3/Axl/Cap1/Cadm1/Crim1/Nrcam/Lama3/Rcn1/Gja1/Fam124a/Xlr4b/Dst/Cxcl14/2810025M15Rik/Tor3a/Cd59a/Ocel1/Cnrip1/Hmgn3/Plxdc2/Zfp979/Maf/Emc1/Cbx6
published in https://pubmed.ncbi.nlm.nih.gov/18199539/	COATES_MACROPHAGE_M1_VS_M2_DN	Ang/Akr1e1/Gdf15/Vegfa/Pkdcc/Uchl1/H2-Q5/Mgst2/Lbp/Mcoln3/Ahnak2/Hilpda/Gprc5b/Rptoros/Ak4/Slc2a1/H2-D1/Hspa1a/Procr/C1qtnf12/Col20a1/Soat1/Ankrd37/Mfge8
