# Supplementary material for: Necroptosis in both tumour and stromal compartments determines responsiveness to immunogenic cell death-based immunotherapy
Source: Nat Commun. 2026 Mar 6;17:3597. doi: 10.1038/s41467-026-70133-8 (PMC13096328; doi:10.1038/s41467-026-70133-8)
Supplement: Supplementary file 5 — Supplementary Data 3 [file 41467_2026_70133_MOESM5_ESM.xlsx]

## Sheet: IFN and NFKB
IFN						NFKB
Gene	BP962 TO	BP487 TO	BP903 TO			Gene	BP962 TO	BP487 TO	BP903 TO
Tbk1	5.3	5.3	5.5			Cebpb	7.8	8.6	7.8
Ifi35	5.1	5.1	5.6			Gadd45b	3.7	4.3	4
Ifih1	4.2	4.8	5.7			Stat5a	4.6	7.3	5.5
Ifi27	5.5	5.8	6.2			Kdm6b	6	6.7	6.2
Irgm2	3.9	4.4	4.3			Il15ra	1.6	3.5	3.3
Ddx58	6.1	6.3	5.9			Gfpt2	1.7	3.3	2.9
Fadd	4.1	4.5	4.2			Ddx58	6.1	6.3	5.9
Gbp5	3.5	1.3	2.1			Sod2	5.4	5.9	5.2
Mavs	5.9	5.3	5.7			Phlda1	7.3	8.5	6.9
Cxcl16	6.2	5.4	4.8			Cxcl1	1.8	1.9	1.5
Ulbp1	6.5	4.2	1			Ets2	6.7	6.8	6
Irf8	5.7	3.1	3.3			Tnfaip3	4.2	3.9	5.4
Ifnar2	5.4	4.7	4.7			Sdc4	9	8.9	9.4
Ifngr1	6.8	5.4	5.2			Tnf	0.4	0.3	1
Nos2	2.9	1.2	1			Icam1	3.8	2.8	6.9
Ifnar1	6.4	5.8	5.8			Pfkfb3	4.8	4.5	5.4
Runx3	4.6	2.1	5.8			Tap1	5.4	5.7	7.1
Irf7	5	4.4	5.3			Cxcl2	1.6	−1.1	1.4
Ifit2	5.1	3.5	6			Nfe2l2	7.4	4.9	7
Nlrc5	4.7	4.2	5.3			Tnfsf9	1.8	0.2	2.1
Ifit3	4.3	2.7	4.1			Dram1	4.7	3.6	5.3
Ifit1	4.6	3	4.8			Ninj1	6.4	5.2	5.8
Ifi44	3.7	2.8	3.8			Cd44	9.7	6.8	8.5
Ifitm2	5.9	5.1	5.9			Klf6	7.8	6.3	7.1
						Nfil3	5.1	3	3.8
						Jag1	7.4	4.7	5.8
						Nfkb1	8.2	6.5	7.2
						Rela	7.3	6.5	6.8
						Gem	3.5	−0.5	1
						Inhba	9.1	2.8	4.4
						Spsb1	5.5	4.3	4.6
						Slc2a6	1.7	0.9	1.2
						Trip10	6.2	5.2	5.5
						Traf1	5.1	4.1	4
						Nr4a2	5.8	3.3	3.1
						Tlr2	5.6	4.1	3.9
						Ier3	8.5	6.1	5.7
						Dusp2	2.6	1.2	0.8
						Sqstm1	8.6	7.9	7.8
						Tnfaip2	9.3	4.4	3.3
						Lif	8.7	3.5	3.6
						Zc3h12a	3.8	2.4	2.5
						Maff	6.2	3.7	3.6
						Il18	2.3	0.4	0.4
						Nampt	6.7	6.1	6.1
						Marcks	7.5	6.9	6.9
						Serpine1	7.9	3.3	3.9
						Ccl2	5.1	1.8	2.2
						Nr4a3	5.3	1	1.5
						Birc3	8.2	4.7	5
						Ehd1	5.9	3.8	4
						Pde4b	7.7	6.3	6.4
						Cflar	7.7	6	6.3
						Socs3	8.7	6.1	6.6
						Plaur	7.6	3.4	4.2
						Areg	7.4	1.2	2.2
						Cebpd	6.5	6.2	6.2
						Tnip1	6.1	5.2	4.9
						Map3k8	2.8	2	1.5
						Nfkb2	8.3	7.1	6.4
						Bcl3	5.6	5.3	5.1
						Snn	5.2	4.8	4.6
						Relb	5.6	5.1	4.7
						Ccl5	2	1.5	1
						Junb	8.5	7.3	6.1
						Ptgs2	9.2	5.8	2.3
						Dusp5	7.5	5.1	2.6
						Nfkbie	5.4	4.1	3.2
						Nfkbia	7.1	6.4	5.4
						Zfp36	5.2	5	4.8
						Ccnl1	6	5.9	5.8
