# Supplementary material for: Necroptosis in both tumour and stromal compartments determines responsiveness to immunogenic cell death-based immunotherapy
Source: Nat Commun. 2026 Mar 6;17:3597. doi: 10.1038/s41467-026-70133-8 (PMC13096328; doi:10.1038/s41467-026-70133-8)
Supplement: Supplementary file 8 — Source Data [file 41467_2026_70133_MOESM8_ESM.xlsx]

## Sheet: Fig. 1
Fig. 1C - Survival
Months	Brca1/p53	WT
11	1
10	1
13	1
14	1
14.5	1
7.5	1
8	1
8.5	1
11.5	1
11	1
12	1
14	1
18.85		0
17.38		0
17.38		0
16.5		0
16.5		0
16.5		0
16.3		0
16.3		0
16.1		0
15.6		0
15.6		0
14.4		0
18.53		0

## Sheet: Fig. 2
Fig. 2C - Stroma to Tumour Ratio
	TP	TO
BP903	17.17	10.97
BP487	42.96	35.15
BP962	15.04	13.88
Fig. 2D - Lumen formation
	TP	TO
BP903	0.75	0.24
BP487	3.38	2.39
BP962	1.16	0.67

## Sheet: Fig. 3
Fig. 3A - CD4+ T-cells
MG
7.40649	4.51723	8.95416	30.0375	205.765	216.185	77.4024	51.9677	29.2743
BP903
816.901	445.401	125.707	525.006	661.624	473.43	490.854	432.701	233.931	249.006	374.634	566.255
BP487
605.77	575.072	886.219	1159.38	1353.25	1452.91
BP962
669.633	1696.05	1027.66	1868.71	1019.58
Fig. 3A - CD8+ T-cells
MG
5.04988	2.18073	7.52398	19.3921	2.09855	0.739306	1.82445	38.2722	25.1039
BP903
999.228	247.235	53.4475	269.362	79.594	59.7495	44.0336	28.6087	5.90454	27.1819	282.587	423.226
BP487
281.578	438.814	706.902	725.411	976.773	65.4159
BP962
282.202	1531.31	804.661	1270.44	1048.47
Fig. 3A - DCs
MG
5.30237	3.02632	15.6698	25.4945	14.017	2.70861	20.934	152.054	80.167
BP903
253.988	136.358	68.145	177.153	162.164	146.924	163.768	125.796	60.7214	88.4582	55.5818	89.7753
BP487
110.852	198.687	140.376	333.368	271.866	85.7009
BP962
411.31	602.238	465.8	531.828	430.684
Fig. 3A - Macrophages
MG
43.429	36.9835	43.5582	133.236	51.943	3.00956	107.884	214.911	68.0897
BP903
1562.81	1272.67	553.793	1181.55	643.409	538.284	582.306	637.862	263.235	347.551	144.384	310.684
BP487
598.875	1348.84	1345.22	3637.01	2274.08	217.453
BP962
2846.44	4381.23	4261.06	2639.78	1888.92
Fig. 3A - NK cells
MG
24.4078	10.9704	39.0812	45.0223	15.5339	24.685	32.047	25.9881	12.3417
BP903
405.659	120.963	83.2475	271.484	232.573	145.429	105.954	135.036	135.206	93.919	80.3547	246.735
BP487
179.8	424.42	463.202	722.084	485.854	601.907
BP962
223.873	200.049	125.34	185.83	268.977
Fig. 3A - B cells
MG
11.5306	14.108	10.6952	41.0896	77.5362	1.60292	90.9331	396.708	257.027
BP903
948.339	747.91	97.7804	718.599	1344.39	1123.2	472.485	809.82	89.3972	216.777	551.743	775.303
BP487
2506.26	2634.67	1577.24	583.296	2046.81	118.789
BP962
580.985	4844.31	2741.69	3514.96	3812.54
Fig. 3A - Eosinophils
MG
59.4203	51.2027	71.6022	111.471	21.628	9.32964	28.6555	134.68	121.383
BP903
210.551	423.173	59.7898	164.292	113.099	124.309	81.2749	199.865	29.7951	78.7373	35.1294	69.6847
BP487
784.28	612.79	213.851	2166.42	499.871	119.789
BP962
367.093	506.641	467.605	391.15	466.793
Fig. 3A - Neutrophils
MG
6.64901	2.49227	6.68453	9.35704	12.2986	4.30498	12.5169	16.3131	3.7432
BP903
506.107	147.605	53.8906	111.393	99.1173	123.248	154.193	149.482	57.1917	118.55	39.6843	73.0262
BP487
217.033	260.245	196.24	641.861	483.899	49.252
BP962
121.488	463.793	516.945	424.548	240.301
Fig. 3A - MonosLy6c-
MG
10.4364	7.07626	20.551	38.9199	24.179	9.04832	34.8708	71.8651	42.8298
BP903
400.844	332.965	82.5259	181.375	186.215	194.112	200.468	192.545	88.5266	107.636	66.2062	119.238
BP487
181.09	251.341	287.97	868.026	455.16	120.789
BP962
202.408	246.803	245.594	130.427	175.662
Fig. 3A - MonosLy6c+
MG
13.0455	14.6643	22.6341	49.5652	7.81255	5.27354	277.605	12.5663	9.59535
BP903
460.262	225.471	203.27	632.219	96.0643	58.3611	83.0125	92.4068	365.653	794.691	547.194	3196.61
BP487
56.7158	82.9901	1518.16	17883.2	9168.47	195.438
BP962
69.8663	72.4402	90.7648	85.8303	125.744
Fig. 3B
MG (normal)			BP903			BP487			BP962
DC	3.51591		DC	3.86397		DC	1.64271		DC	4.73335
CD4	22.1989		CD4	13.6365		CD4	8.68638		CD4	12.1764
CD8	1.56563		CD8	6.36945		CD8	4.60034		CD8	9.57014
B cell	9.98446		B cell	19.9557		B cell	13.6317		B cell	30.0348
Eos	14.2532		Eos	4.01781		Eos	6.33125		Eos	4.26313
Neuts	2.1907		Neuts	4.12848		Neuts	2.66171		Neuts	3.42533
NK	7.73547		NK	5.19775		NK	4.14299		NK	1.94631
NCM	5.85288		NCM	5.44062		NCM	3.11649		NCM	1.94015
CM / immature mac	15.7576		CM / immature mac	17.0731		CM / immature mac	41.6204		CM / immature mac	0.861909
CD11c and macs added	16.9454		CD11c and macs added	20.3166		CD11c and macs added	13.566		CD11c and macs added	31.0485
Fig. 3C
sample.type	Basal	Fibroblast	Luminal	Lymphoid	Myeloid	Endothelial	TumorEpithel
Blue_487.primary	15.7517	6.7197	39.8675	3.50669	15.5204	3.48293	15.1511
Black_903.primary	38.4077	8.39465	18.1475	11.4205	13.0499	5.08793	5.4918
Black_962.primary	9.94711	8.49741	26.6066	0	33.9926	6.66025	14.296
Blue_487.tumour	5.82507	7.2925	46.204	6.4215	10.7451	5.13036	18.3815
Black_903.tumour	47.2208	11.9575	5.86006	8.64293	10.0588	8.75253	7.50747
Black_962.tumour	6.32104	21.9066	0.453973	8.10725	43.8789	13.5147	5.81756
Blue_487.organoid	67.8504	0.624177	14.7953	4.20968	0.0230737	0.0957147	12.4017
Black_903.organoid	89.1558	0	3.58352	2.35385	0.783675	0.0176416	4.10552
Black_962.organoid	26.8123	5.25358	42.3406	5.99134	0.0599139	1.98827	17.554
NM271129_30.organoid	21.9814	36.7612	34.862	3.11944	1.64697	0	1.62904
NM271131_32.organoid	11.0879	42.4679	39.585	3.8032	1.57854	0	1.47739
NM271127_33.organoid	19.3702	34.3545	41.5126	2.11649	1.38325	0.110181	1.15274
Fig. 3E
BP903	BP487	BP962
1.96	1.1	7.05
2.42	1.15	9.94
3.25	2.04	11.92
Fig. 3F
BP962 v BP903
Activation_in_immune_response	Macrophage_m1_vs_m2_up	Regulation_of_differentiation	Macrophage_proliferation	Macrophage_migration	Macrophage_csf_signaling	Regulation_of_activation	Macrophage_m1_vs_m2_dn	Cytokine_production	Macrophage_activation
0.991062	1.3411	1.38617	1.53079	1.54513	1.64583	1.73677	1.8178	1.88819	1.96953
BP962 v BP487
Macrophage_migration	Macrophage_m1_vs_m2_dn	Macrophage_activation	Cytokine_production	Regulation_of_activation	Regulation_of_differentiation	Macrophage_m1_vs_m2_up	Macrophage_csf_signaling	Macrophage_proliferation	Activation_in_immune_response
1.9999	1.90497	1.83751	1.74837	1.74108	1.66427	1.58759	1.48095	1.43902	1.19658
Fig. 3G
	Lag3	Cd274	Tigit
BP962 vs BP903	0.351385	1.37397	5.08531
BP962 vs BP487	0.576098	3.34125	4.21543
Fig. 3I
BP903	BP487	BP962
0.0425	0.0264	0.0674
Fig. 3J
IFN
Gene	BP903 TO	BP487 TO	BP962 TO
Tbk1	5.5	5.3	5.3
Ifi35	5.6	5.1	5.1
Ifih1	5.7	4.8	4.2
Ifi27	6.2	5.8	5.5
Irgm2	4.3	4.4	3.9
Ddx58	5.9	6.3	6.1
Fadd	4.2	4.5	4.1
Gbp5	2.1	1.3	3.5
Mavs	5.7	5.3	5.9
Cxcl16	4.8	5.4	6.2
Ulbp1	1	4.2	6.5
Irf8	3.3	3.1	5.7
Ifnar2	4.7	4.7	5.4
Ifngr1	5.2	5.4	6.8
Nos2	1	1.2	2.9
Ifnar1	5.8	5.8	6.4
Runx3	5.8	2.1	4.6
Irf7	5.3	4.4	5
Ifit2	6	3.5	5.1
Nlrc5	5.3	4.2	4.7
Ifit3	4.1	2.7	4.3
Ifit1	4.8	3	4.6
Ifi44	3.8	2.8	3.7
Ifitm2	5.9	5.1	5.9
NFKB
Gene	BP903 TO	BP487 TO	BP962 TO
Cebpb	7.8	8.6	7.8
Gadd45b	4	4.3	3.7
Stat5a	5.5	7.3	4.6
Kdm6b	6.2	6.7	6
Il15ra	3.3	3.5	1.6
Gfpt2	2.9	3.3	1.7
Ddx58	5.9	6.3	6.1
Sod2	5.2	5.9	5.4
Phlda1	6.9	8.5	7.3
Cxcl1	1.5	1.9	1.8
Ets2	6	6.8	6.7
Tnfaip3	5.4	3.9	4.2
Sdc4	9.4	8.9	9
Tnf	1	0.3	0.4
Icam1	6.9	2.8	3.8
Pfkfb3	5.4	4.5	4.8
Tap1	7.1	5.7	5.4
Cxcl2	1.4	−1.1	1.6
Nfe2l2	7	4.9	7.4
Tnfsf9	2.1	0.2	1.8
Dram1	5.3	3.6	4.7
Ninj1	5.8	5.2	6.4
Cd44	8.5	6.8	9.7
Klf6	7.1	6.3	7.8
Nfil3	3.8	3	5.1
Jag1	5.8	4.7	7.4
Nfkb1	7.2	6.5	8.2
Rela	6.8	6.5	7.3
Gem	1	−0.5	3.5
Inhba	4.4	2.8	9.1
Spsb1	4.6	4.3	5.5
Slc2a6	1.2	0.9	1.7
Trip10	5.5	5.2	6.2
Traf1	4	4.1	5.1
Nr4a2	3.1	3.3	5.8
Tlr2	3.9	4.1	5.6
Ier3	5.7	6.1	8.5
Dusp2	0.8	1.2	2.6
Sqstm1	7.8	7.9	8.6
Tnfaip2	3.3	4.4	9.3
Lif	3.6	3.5	8.7
Zc3h12a	2.5	2.4	3.8
Maff	3.6	3.7	6.2
Il18	0.4	0.4	2.3
Nampt	6.1	6.1	6.7
Marcks	6.9	6.9	7.5
Serpine1	3.9	3.3	7.9
Ccl2	2.2	1.8	5.1
Nr4a3	1.5	1	5.3
Birc3	5	4.7	8.2
Ehd1	4	3.8	5.9
Pde4b	6.4	6.3	7.7
Cflar	6.3	6	7.7
Socs3	6.6	6.1	8.7
Plaur	4.2	3.4	7.6
Areg	2.2	1.2	7.4
Cebpd	6.2	6.2	6.5
Tnip1	4.9	5.2	6.1
Map3k8	1.5	2	2.8
Nfkb2	6.4	7.1	8.3
Bcl3	5.1	5.3	5.6
Snn	4.6	4.8	5.2
Relb	4.7	5.1	5.6
Ccl5	1	1.5	2
Junb	6.1	7.3	8.5
Ptgs2	2.3	5.8	9.2
Dusp5	2.6	5.1	7.5
Nfkbie	3.2	4.1	5.4
Nfkbia	5.4	6.4	7.1
Zfp36	4.8	5	5.2
Ccnl1	5.8	5.9	6

## Sheet: Fig. 4
Fig 4C
RIPK1					Bonferroni's multiple comparisons test		Adjusted P Value
MFPO	BP903	BP487	BP962		MFPO vs. BP903		3.0834e-05
5.51488	4.88719	6.07876	6.20389		MFPO vs. BP487		2.6919e-05
5.543	5.06288	6.03413	6.25387		MFPO vs. BP962		1.909e-06
5.45885	5.00779	5.99106	6.30059		BP903 vs. BP487		1.34e-07
					BP903 vs. BP962		3e-08
					BP487 vs. BP962		0.0121964
RIPK3					Bonferroni's multiple comparisons test		Adjusted P Value
MFPO	BP903	BP487	BP962		MFPO vs. BP903		0.033976
3.56248	4.22831	2.0869	2.96876		MFPO vs. BP487		0.00121014
3.42984	4.04707	2.22467	2.96787		MFPO vs. BP962		0.0515921
3.18377	3.9681	2.31288	2.33088		BP903 vs. BP487		4.4594e-05
					BP903 vs. BP962		0.000553189
					BP487 vs. BP962		0.106165
MLKL					Bonferroni's multiple comparisons test		Adjusted P Value
MFPO	BP903	BP487	BP962		MFPO vs. BP903		0.00011004
3.91162	4.42875	5.91515	6.22477		MFPO vs. BP487		5.4e-08
3.63685	4.53699	5.87367	6.19877		MFPO vs. BP962		1.7e-08
3.52334	4.56496	5.89231	6.32117		BP903 vs. BP487		2.073e-06
					BP903 vs. BP962		3.49e-07
					BP487 vs. BP962		0.0273286
Caspase-8					Bonferroni's multiple comparisons test		Adjusted P Value
MFPO	BP903	BP487	BP962		MFPO vs. BP903		3.4e-08
5.36675	7.20022	6.04101	6.28307		MFPO vs. BP487		4.6813e-05
5.19867	7.18757	5.91623	6.30084		MFPO vs. BP962		3.885e-06
5.01445	7.15798	5.97201	6.25441		BP903 vs. BP487		1.733e-06
					BP903 vs. BP962		1.6063e-05
					BP487 vs. BP962		0.0267597
Fig 4D
RIPK1					Bonferroni's multiple comparisons test		Adjusted P Value
MFP	BP903	BP487	BP962		MFP vs. BP903 TO		0.000516481
5.39688	4.93336	4.63241	6.30651		MFP vs. BP487 TO		7.842e-06
5.31349	4.78696	4.40077	6.38469		MFP vs. BP962 TO		4.178e-06
5.44887	4.94897	4.50342	6.31444		BP903 TO vs. BP487 TO		0.00332571
					BP903 TO vs. BP962 TO		1.56e-07
					BP487 TO vs. BP962 TO		2.5e-08
RIPK3					Bonferroni's multiple comparisons test		Adjusted P Value
MFP	BP903	BP487	BP962		MFP vs. BP903 TO		0.041
1.94474	3.47042	1.38585	3.93046		MFP vs. BP487 TO		0.1746
2.76583	3.61761	1.20308	4.03603		MFP vs. BP962 TO		0.0343
2.79577	4.19701	2.14415	3.44741		BP903 TO vs. BP487 TO		0.0014
					BP903 TO vs. BP962 TO		>0.9999
					BP487 TO vs. BP962 TO		0.0013
MLKL					Bonferroni's multiple comparisons test		Adjusted P Value
MFP	BP903	BP487	BP962		MFP vs. BP903 TO		0.0821
3.87717	4.59559	4.41369	4.99294		MFP vs. BP487 TO		>0.9999
4.28965	4.94595	4.42163	5.15799		MFP vs. BP962 TO		0.0058
4.35179	4.55816	4.06849	4.91472		BP903 TO vs. BP487 TO		0.2674
					BP903 TO vs. BP962 TO		0.5449
					BP487 TO vs. BP962 TO		0.0157
Caspase-8					Bonferroni's multiple comparisons test		Adjusted P Value
MFP	BP903	BP487	BP962		MFP vs. BP903 TO		0.3372
5.66865	7.47534	7.37832	7.1273		MFP vs. BP487 TO		0.3123
5.52585	6.0884	5.92352	6.01656		MFP vs. BP962 TO		0.544
5.51749	6.37828	6.71117	6.35237		BP903 TO vs. BP487 TO		>0.9999
					BP903 TO vs. BP962 TO		>0.9999
					BP487 TO vs. BP962 TO		>0.9999
Fig. 4E
BP903
PI+ve/Hoechst+ve ratio
DMSO	0.0395	0.04355	0.05205	0.0355
ASTEX	0.045	0.0511	0.0259	0.04085
TNF/ASTEX	0.0463	0.0493	0.01335	0.0513
TNF/ASTEX/EC	0.3267	0.33255	0.30795	0.35505
TNF/ASTEX/EC/R1i	0.02485	0.0301	0.02725	0.03115
TNF/ASTEX/EC/R3i	0.09575	0.1309	0.10545	0.1095
ASTEX/EC	0.33065	0.3051	0.29865	0.31345
ASTEX/EC/R1i	0.03825	0.0262	0.02655	0.02155
ASTEX/EC/R3i	0.0921	0.1098	0.10955	0.09115
BP487
PI+ve/Hoechst+ve ratio
DMSO	0.0276139	0.0249203	0.0131014	0.0203052
ASTEX	0.0227287	0.0140669	0.021517	0.0192102
TNF/ASTEX	0.0311528	0.0202343	0.0214236	0.0153033
TNF/ASTEX/EC	0.180895	0.198706	0.17884	0.159182
TNF/ASTEX/EC/R1i	0.029362	0.0321636	0.0232175	0.0222169
TNF/ASTEX/EC/R3i	0.0177495	0.0193461	0.0185676	0.0333382
ASTEX/EC	0.205078	0.179063	0.197395	0.186308
ASTEX/EC/R1i	0.0106215	0.020763	0.0153635	0.0265547
ASTEX/EC/R3i	0.0227753	0.0212267	0.0168841	0.0221577
BP962
PI+ve/Hoechst+ve ratio
DMSO	0.0216	0.0055	0.00315	0.0109
ASTEX	0.0692	0.03495	0.06245	0.06725
TNF/ASTEX	0.04645	0.02445	0.0706	0.08075
TNF/ASTEX/EC	0.15965	0.15405	0.11565	0.16165
TNF/ASTEX/EC/R1i	0.01865	0.01395	0.00375	0.0121
TNF/ASTEX/EC/R3i	0.0055	0.0073	0.0024	0.00975
ASTEX/EC	0.1269	0.09675	0.15125	0.17065
ASTEX/EC/R1i	0.01025	0.00975	0.016	0.00445
ASTEX/EC/R3i	0.0053	0.0093	0.00245	0.0065
Fig. 4G
BP903
PI+ve/Hoechst+ve ratio
BP903 CRISPR Control	DMSO	0.05525	0.06465
	TNF/ASTEX	0.14895	0.11025
	TNF/ASTEX/EC	0.65555	0.596
	TNF/ASTEX/EC/R1i	0.047	0.0158
	TNF/ASTEX/EC/R3i	0.0718	0.07055
BP903 MLKL KO	DMSO	0.051	0.0199
	TNF/ASTEX	0.18955	0.22745
	TNF/ASTEX/EC	0.13065	0.09095
	TNF/ASTEX/EC/R1i	0.01165	0.0153
	TNF/ASTEX/EC/R3i	0.06455	0.0446
Fig. 4H
Normal mammary organoids
PI+ve/Hoechst+ve ratio
TNF	0.0553835	0.126661
SM	0.080112	0.0561705
EC	0.050344	0.0348965
R1i	0.071708	0.096271
R3i	0.037153	0.0623765
DMSO	0.133285	0.029425
TNF/SM	0.109395	0.0463835
TNF/SM/EC	0.0600265	0.060148
TNF/SM/EC/R1i	0.145155	0.051663
TNF/SM/EC/R3i	0.0806445	0.0673235
Fig. 4I
E0771 Spheroids
PI+ve/Hoechst+ve ratio
TNF	0.140704	0.282732
SM	0.182603	0.18449
EC	0.37293	0.240313
R1i	0.239068	0.213879
R3i	0.249937	0.205238
DMSO	0.270725	0.178766
TNF/SM	0.273526	0.218421
TNF/SM/EC	0.660431	0.598309
TNF/SM/EC/R1i	0.200271	0.274063
TNF/SM/EC/R3i	0.170213	0.136557

## Sheet: Fig. 5
Fig. 5B
Control
Days	Tumour volume (mm3)																Mean tumour volume (mm3)
	Mouse 1	Mouse 2	Mouse 3	Mouse 4	Mouse 5	Mouse 6	Mouse 7	Mouse 8	Mouse 9	Mouse 10	Mouse 11	Mouse 12	Mouse 13	Mouse 14	Mouse 15	Mouse 16
0	40.759	40.769	55.259	35.838	62.104	62.558	92.67	39.703	50.26	47.659	39.064	33.206	39.405	27.589	33.613	43.688	46.509
3	47.804	71.102	56.686	58.977	96.769	90.348	145.46	91.983	44.214	47.07	34.629	32.943	55.729	18.223	25.546	66.663	61.5091
7	41.057	96.489	99.473	75.625	123.23	116.76	188.606	114.389	89.492	116.327	49.739	66.435	113.065	53.035	41.413	138.668	95.2377
11	108.538	133.719	109.068	138.919	326.175	209.149	428.997	262.625	134.59	182.53	64.195	47.351	196.883	85.086	79.04	158.031	166.556
15	149.195	210.922	186.109	161.778	299.513	175.761	489.103	371.514	286.006	482.994	139.923	75.014	294.026	85.773	130.652	251.99	236.892
18	181.284	256.313	187.211	179.699	640.904	260.91	826.652	638.214	275.866	690.207	145.654	121.922	349.864	82.657	85.534	305.547	326.777
21	398.181	268.673	215.768	322.078	649.313	349.657	753.625	730.119	322.936	1300.21	290.369	190.003	511.363	92.015	156.585	327.447	429.896
25	429.985	430.643	297.9	428.224	1180.61	364.189	1433.45	1178.64	345.644	1302.02	365.315	188.069	537.161	136.89	231.012	392.696	577.653
28	434.528	493.702	426.782	405.3	1266.15	576.277		1433.32	514.166	1726.48	426.227	312.585	1031.16	235.895	383.188	511.103	725.644
31	512.879	534.351	471.262	571.249	1398.38	745.309			549.898		489.948	325.392	1314.83	389.977	369.623	654.11	807.528
aPD-1
Days	Tumour volume (mm3)																	Mean tumour volume (mm3)
	Mouse 1	Mouse 2	Mouse 3	Mouse 4	Mouse 5	Mouse 6	Mouse 7	Mouse 8	Mouse 9	Mouse 10	Mouse 11	Mouse 12	Mouse 13	Mouse 14	Mouse 15	Mouse 16	Mouse 17
0	38.035	51.659	41.723	39.946	72.761	55.193	41.055	80.072	106.24	33.137	33.823	29.858	46.093	38.122	40.871	45.509	35.262	48.7858
3	82.403	56.982	77.66	68.248	66.734	119.741	57.501	75.92	99.467	34.331	36.541	33.066	43.692	93.919	41.775	83.398	101.773	69.0089
7	84.183	74.23	66.394	104.51	91.298	233.307	76.193	130.329	161.224	73.282	80.153	53.666	72.282	116.858	51.125	102.529	205.328	104.523
11	107.765	113.611	69.259	110.64	112.396	345.854	243.8	192.478	158.039	104.487	105.709	64.007	126.166	158.731	84.281	213.039	219.96	148.837
15	210.632	292.551	82.898	181.614	312.666	509.338	282.245	272.035	132.352	274.039	214.642	103.102	199.821	264.729	127.951	209.496	283.556	232.569
18	246.677	423.764	110.467	211.219	410.677	741.941	394.442	386.878	290.942	364.822	233.546	135.462	173.662	233.497	164.222	325.012	497.844	314.416
21	332.293	639.784	150.931	330.087	504.101	980.243	527.116	511.21	260.829	508.353	301.23	177.415	428.661	412.821	181.481	437.687	779.303	439.032
25	594.439	588.078	169.172	476.654	645.758	1531.85	734.931	702.834	289.842	384.433	535.071	269.241	476.156	403.597	233.955	428.806	940.139	553.233
28	634.545	615.024	257.005	738.473	841.051		933.488	913.797	412.65	672.056	500.473	275.968	610.082	557.766	451.396	614.375	976.381	678.611
31	869.407	789.372	428.403	911.082	1434.21		996.144	1142.64	490.895	796.851	696.764	300.788	784.825	739.641	444.251	873.123	1727.89	879.89
ASTX660
Days	Tumour volume (mm3)																	Mean tumour volume (mm3)
	Mouse 1	Mouse 2	Mouse 3	Mouse 4	Mouse 5	Mouse 6	Mouse 7	Mouse 8	Mouse 9	Mouse 10	Mouse 11	Mouse 12	Mouse 13	Mouse 14	Mouse 15	Mouse 16	Mouse 17
0	36.27	52.157	41.177	35.118	63.282	92.3	40.115	58.325	32.766	56.363	35.841	45.822	41.209	34.356	30.368	53.028	31.29	45.8698
3	102.402	59.879	42.353	37.433	85.328	90.457	84.327	99.858	101.881	92.379	83.089	55.711	95.607	75.579	54.725	76.361	62.97	76.4905
7	112.313	109.613	81.693	84.795	116.293	209.008	154.071	276.03	101.911	92.994	89.492	66.605	102.426	78.328	68.197	294.898	79.206	124.581
11	111.743	178.412	161.089	133.533	131.77	345.954	166.02	264.8	172.481	108.412	98.868	77.259	124.709	117.872	69.19	322.272	57.365	155.397
15	188.236	202.176	180.796	122.448	139.874	370.896	256.821	299.71	329.952	248.999	157.018	91.654	202.058	109.897	110.792	296.198	50.477	197.53
18	223.74	216.462	155.143	138.952	201.879	481.364	294.105	601.06	321.18	235.779	127.555	97.92	157.751	144.053	84.772	489.268	64.375	237.374
21	349.142	270.683	216.881	195.845	205.102	748.195	341.62	459.9	468.118	374.521	211.883	176.285	326.459	138.866	136.297	667.45	55.572	314.283
25	413.517	350.422	299.602	241.605	320.288	1101.46	597.456	628.348	505.966	449.945	274.658	182.456	339.605	196.066	147.026	774.931	85.813	406.421
28	771.318	498.341	570.012	380.09	379.397	1249.12	779.319	796.497	727.952	582.001	296.838	206.418	548.913	277.686	212.173	908.238	119.765	547.299
31	811.987	564.555	616.305	607.221	414.516		921.966	1118.05	750.961	732.68	414.085	320.797	400.887	266.967	234.301	1191.39	93.27	629.945
ASTX660/aPD-1
Days	Tumour volume (mm3)											Mean tumour volume (mm3)
	Mouse 1	Mouse 2	Mouse 3	Mouse 4	Mouse 5	Mouse 6	Mouse 7	Mouse 8	Mouse 9	Mouse 10	Mouse 11
0	59.254	35.386	43.722	35.562	32.141	44.652	31.862	45.005	48.18	31.966	39.3	40.6391
3	91.596	51.252	57.386	44.124	53.415	75.928	57.836	72.827	79.761	145.376	130.226	78.157
7	92.492	59.362	64.18	49.089	53.975	73.087	58.328	100.758	111.779	140.181	107.412	82.7857
11	121.705	37.833	117.805	41.71	102.356	71.303	24.186	92.271	84.204	80.981	79.81	77.6513
15	264.914	50.708	416.871	33.93	124.37	116.462	28.366	76.011	46.122	164.705	97.833	129.117
18	251.561	47.127	487.671	31.884	102.081	113.053	19.127	60.031	84.371	195.613	105.853	136.216
21	237.234	84.795	702.296	58.706	135.247	116.085	28.605	69.976	126.472	251.919	221.474	184.801
25	348.21	109.095	774.23	58.698	112.654	246.081	21.47	84.587	117.709	333.466	195.132	218.303
28	426.434	107.518	811.58	88.229	133.562	250.15	37.837	91.784	123.988	457.628	201.458	248.197
31	494.729	170.045	936.156	84.383	214.317	341.34	17.849	107.509	175.229	597.058	350.335	317.177
Fig. 5C
Days	Control	αPD-1	ASTX660	ASTX660/αPD-1
25	1
28	1
28	1
31	1
34	1
37	1
37	1
41	1
41	1
44	1
44	1
44	1
48	1
48	1
51	1
55	1
25		1
31		1
31		1
34		1
34		1
34		1
37		1
37		1
37		1
41		1
41		1
44		1
48		1
48		1
51		1
51		1
51		1
28			1
34			1
34			1
34			1
37			1
41			1
44			1
44			1
44			1
44			1
48			1
48			1
48			1
51			1
55			1
55			1
68			1
37				1
37				1
48				1
55				1
59				1
67				1
68				1
71				1
74				1
81				1
85				1
Fig. 5D
Control
	%	n
Progression	100	16
aPD-1
	%	n
Progression	100	17
ASTX660
	%	n
Progression	82.3	14
Partial Response	17.7	3
ASTX660/aPD-1
	%	n
Progression	54.5	6
Partial Response	45.5	5
Fig. 5E
Control
Days	Tumour volume (mm3)															Mean tumour volume (mm3)
	Mouse 1	Mouse 2	Mouse 3	Mouse 4	Mouse 5	Mouse 6	Mouse 7	Mouse 8	Mouse 9	Mouse 10	Mouse 11	Mouse 12	Mouse 13	Mouse 14	Mouse 15
0	51.215	41.612	42.598	63.708	49.955	39.076	45.798	40.759	40.769	55.259	35.838	62.104	62.558	92.67	39.703	50.9081
4	88.841	60.803	102.295	64.089	62.433	53.472	39.844	47.804	71.102	56.686	58.977	96.769	90.348	145.46	91.983	75.3937
8	64.471	101.741	190.871	99.693	55.959	69.489	71.205	41.057	96.489	99.473	75.625	123.23	116.76	188.606	114.389	100.604
13	97.141	217.959	388.834	214.265	77.923	144.691	77.272	108.538	133.719	109.068	138.919	326.175	209.149	428.997	262.625	195.685
16	108.976	121.308	396.609	246.189	62.674	100.404	116.604	149.195	210.922	186.109	161.778	299.513	175.761	489.103	371.514	213.111
19	95.73	201.386	842.831	303.073	98.495	151.222	191.896	181.284	256.313	187.211	179.699	640.904	260.91	826.652	638.214	337.055
23	143.874	271.379	1030.62	479.499	101.632	138.806	235.648	398.181	268.673	215.768	322.078	649.313	349.657	753.625	730.119	405.925
27	160.927	357.671	1293.77	529.575	94.955	159.648	274.306	429.985	430.643	297.9	428.224	1180.61	364.189	1433.45	1178.64	574.299
31	239.163	441.126	1743.22	896.017	197.318	300.084	491.337	434.528	493.702	426.782	405.3	1266.15	576.277		1433.32	718.518
35	520.85	942.658		1389.75	329.466	656.429	566.496	512.879	534.351	471.262	571.249	1398.38	745.309			883.271
E
Days	Tumour volume (mm3)									Mean tumour volume (mm3)
	Mouse 1	Mouse 2	Mouse 3	Mouse 4	Mouse 5	Mouse 6	Mouse 7	Mouse 8	Mouse 9
0	40.623	36.459	52.011	41.196	40.14	56.046	88.865	65.192	18.72	48.8058
4	69.085	73.177	77.703	52.028	58.388	43.555	99.055	103.122	33.28	67.7103
8	118.954	92.797	75.544	70.167	77.505	127.564	177.946	139.205	172.746	116.936
13	165.422	182.245	123.78	101.503	156.346	243.244	244.344	160.043	219.086	177.335
16	245.391	212.374	184.133	127.481	190.308	148.492	284.35	246.675	346.498	220.634
19	228.741	348.25	233.792	198.621	240.366	282.658	408.366	374.013	498.025	312.537
23	339.705	425.047	419.343	244.265	401.404	433.579	563.032	461.478	675.772	440.403
27	530.109	571.674	442.928	346.638	503.194	642.397	628.49	754.522	680.723	566.742
31	808.561	934.628	600.519	415.643	896.887	783.081	778.382	965.369	1286.65	829.969
35	998.117	1131.92	861.282	557.247	1193.86	984.754	1187.77	1048.47	1640.63	1067.12
ASTX660/E
Days	Tumour volume (mm3)																		Mean tumour volume (mm3)
	Mouse 1	Mouse 2	Mouse 3	Mouse 4	Mouse 5	Mouse 6	Mouse 7	Mouse 8	Mouse 9	Mouse 10	Mouse 11	Mouse 12	Mouse 13	Mouse 14	Mouse 15	Mouse 16	Mouse 17	Mouse 18
0	57.266	38.245	65.056	52.621	40.484	43.409	39.703	34.788	48.338	65.901	34.365	58.172	49.561	39.755	77.395	98.784	18.72	65.048	51.5339
4	195.071	73.25	131.242	165.848	92.58	189.445	164.808	343.428	171.635	109.547	156.79	184.747	88.254	151.295	118.559	230.665	33.28	91.927	149.576
8	242.119	157.544	152.896	161.999	126.87	202.759	254.36	350.958	226.428	321.98	224.093	312.524	254.993	147.4	131.465	224.457	338.826	194.908	223.699
13	500.834	96.367	236.171	259.266	114.202	206.125	184.814	351.933	196.999	228.78	288.993	293.824	293.202	352.13	176.003	210.361	322.561	168.554	248.951
16	398.361	48.522	49.625	159.648	84.372	221.788	138.109	267.33	113.609	74.273	155.244	50.184	317.456	64.285	138.193	213.298	487.861	112.683	171.936
19	315.176	63.446	28.109	45.369	193.901	212.537	196.419	326.729	125.087	0	0	0	400.625	45.225	178.738	169.968	756.644	167.362	179.185
23	256.961	66.15	38.957	1.04	184.25	407.426	210.306	240.137	82.555	0	0	0	484.38	0.52	403.394	303.138	1165.72	95.274	218.901
27	234.557	84.573	25.515	4.16	235.551	424.494	149.814	284.405	124.825	0	0	0	824.892	0	501.848	560.681		165.708	265.93
31	252.733	98.54	71.762	16.509	515.833	628.006	364.929	387.013	196.82	0	0	0	1153.47	0	524.698	767.586		242.316	354.775
35	732.677	115.366	162.933	12.24	438.48	1164.17	433.56	728.852	481.336	0	0	0	1505.69	0	1032.71	1320.47		257.161	530.632
ASTX660/E/aPD-1
Days	Tumour volume (mm3)																	Mean tumour volume (mm3)
	Mouse 1	Mouse 2	Mouse 3	Mouse 4	Mouse 5	Mouse 6	Mouse 7	Mouse 8	Mouse 9	Mouse 10	Mouse 11	Mouse 12	Mouse 13	Mouse 14	Mouse 15	Mouse 16	Mouse 17
0	47.148	39.824	37.426	43.459	55.693	34.9	40.106	56.621	94.954	41.578	33.28	53.975	52.461	33.28	42.445	72.046	45.437	48.5078
4	124.961	103.388	233.842	140.095	89.63	101.689	153.739	95.246	104.615	128.746	106.782	62.376	110.725	201.297	180.384	157.128	169.257	133.171
8	237.602	137.123	194.357	263.298	177.489	149.212	163.693	171.542	141.347	207.529	385.485	158.619	309.788	360.867	217.296	241.11	305.635	224.823
13	161.05	61.799	151.746	283.872	72.973	111.944	72.625	118.611	146.093	165.829	405.029	317.542	197.247	258.718	365.873	197.385	269.495	197.519
16	95.481	50.696	201.535	186.819	70.519	134.365	78.438	68.296	35.925	106.861	707.457	134.216	46.426	490.303	401.825	194.844	158.86	186.051
19	38.122	68.039	200.045	227.31	49.25	244.878	0	4.16	16.141	0	831.116	0	0	501.232	265.012	182.981	96.022	160.253
23	1.04	150.007	390.719	228.417	61.129	342.878	0	0	4.16	0	1031.32	0	0	858.791	230.554	412.504	4.16	218.569
27	0	102.697	381.083	183.194	62.495	356.622	0	0	29.346	0	1720.03	0	0	1371.56	313.128	105.995	0	272.127
31	0	168.716	788.434	274.083	112.879	393.095	0	0	26.741	0		0	0		302.232	0	0	303.398
35	0	216.376	812.454	576.149	133.676	786.526	0	0	36.522	0		0	0		328.286	0	0	351.858
Fig. 5F
Days	Control	E	ASTX660/E	ASTX660/E/ αPD-1
27	1
31	1
31	1
35	1
35	1
41	1
41	1
41	1
44	1
44	1
44	1
48	1
48	1
52	1
56	1
35		1
35		1
38		1
41		1
41		1
41		1
41		1
44		1
52		1
23			1
35			1
38			1
41			1
41			1
44			1
48			1
48			1
52			1
52			1
60			1
60			1
74			1
100			1
100			0
155			0
155			0
155			0
27				1
27				1
41				1
41				1
48				1
48				1
56				1
64				1
100				0
100				0
116				1
155				0
155				0
155				0
155				0
155				0
155				0
Fig. 5G
Control
	%	n
Progression	100	15
E
	%	n
Progression	100	9
ASTX660/E
	%	n
Complete Response	22.22	4
Partial Response	33.33	6
Progression	44.45	8
ASTX660/E/aPD-1
	%	n
Complete Response	47.06	8
Partial Response	23.53	4
Progression	29.41	5
Fig. 5H
Naïve
Days	Tumour volume (mm3)									Mean tumour volume (mm3)
	Mouse 1	Mouse 2	Mouse 3	Mouse 4	Mouse 5	Mouse 6	Mouse 7	Mouse 8	Mouse 9
0	23.371	4.16	34.958	43.47	23.564	27.218	23.228	58.02	47.269	31.6953
13	38.679	45.963	38.505	30.492	19.35	30.69	45.407	51.826	82.691	42.6226
17	54.775	63.089	48.377	64.604	29.56	24.511	63.98	94.787	102.559	60.6936
21	82.087	87.608	73.434	47.465	35.024	27.901	79.741	76.003	132.059	71.258
24	124.101	106.955	103.616	97.723	71.92	55.946	115.39	90.006	135.52	100.131
28	133.611	123.662	108.366	123.925	65.022	53.615	110.318	66.451	180.232	107.245
31	168.74	147.184	151.027	191.951	57.715	34.619	148.635	164.205	185.849	138.881
34	169.778	206.897	158.585	223.236	81.718	51.019	161.233	90.508	238.54	153.502
37	282.992	276.667	254.555	265.808	158.574	56.813	231.29	110.995	416.992	228.298
41	347.491	744.289	305.287	645.888	214.142	137.919	333.857	305.113	498.068	392.45
45	490.386	611.675	387.435	571.768	224.607	123.272	442.155	231.173	643.185	413.962
48	807.468	734.468	306.651	937.917	237.84	184.031	577.704	287.213	854.627	547.547
52	907.69	1155.74	514.981	1070.38	291.515	262.585	894.035	465.275	1068.35	736.727
57	1153.14	1378.63	795.577	1502.19	306.145	340.49	894.039	609.268	1099.85	897.703
59	1366.56	1539.77	924.913	1736.08	490.419	363.088	1022.53	482.282	1568.94	1054.95
63	1540.05		1252.46		779.287	437.754	1376.37	749.733		1220.05
66			1689.63		957.015	689.59		1166.06		1362.61
69					1437.36	1514.51		1746.85		1572.17
A/E
Days	Tumour volume (mm3)			Mean tumour volume (mm3)
	Mouse 1	Mouse 2	Mouse 3
0	0	0	0	0
13	0	0	0	0
17	0	0	0	0
21	0	0.52	0	0.173333
24	0	0.52	0	0.173333
28	0	0.52	0	0.173333
31	0	1.04	0	0.346667
34	0	1.04	0	0.346667
37	0	19.674	0	6.558
41	0	32.01	0	10.67
45	0	113.173	0	37.7243
48	0	262.416	0	87.472
52	0	306.031	0	102.01
57	0	368.563	0	122.854
59	0	526.852	0	175.617
63	0	653.746	0	217.915
66	0	1103.46	0	367.822
69	0	1597.15	0	532.384
73	0		0	532.384
77	0		0	532.384
80	0		0	532.384
84	0		0	532.384
87	0		0	532.384
90	0		0	532.384
94	0		0	532.384
98	0		0	532.384
101	0		0	532.384
104	0		0	532.384
A/E/aPD-1
Days	Tumour volume (mm3)						Mean tumour volume (mm3)
	Mouse 1	Mouse 2	Mouse 3	Mouse 4	Mouse 5	Mouse 6
0	0.52	0	0	0	0.52	0.52	0.26
13	0	0	0	0	0	0	0
17	0	0	0	0	0	0	0
21	0	0	0	0	0	0	0
24	0	0	0	0	0	0	0
28	0	0	0	0	0	0	0
31	0	0	0	0	0	0	0
34	0	0	0	0	0	0	0
37	0	0	0	0	0	0	0
41	0	0	0	0	0	0	0
45	0	0	0	0	0	0	0
48	0	0	0	0	0	0	0
52	0	0	0	0	0	0	0
57	0	0	0	0	0	0	0
59	0	0	0	0	0	0	0
63	0	0	0	0	0	0	0
66	0	0	0	0	0	0	0
69	0	0	0	0	0	0	0
73	0	0	0	0	0	0	0
77	0	0	0	0	0	0	0
80	0	0	0	0	0	0	0
84	0	0	0	0	0	0	0
87	0	0	0	0	0	0	0
90	0	0	0	0	0	0	0
94	0	0	0	0	0	0	0
98	0	0	0	0	0	0	0
101	0	0	0	0	0	0	0
104	0	0	0	0	0	0	0
Fig. 5I
Days	Naïve	ASTX660/E	ASTX660/E/ αPD-1
59	1
59	1
59	1
63	1
63	1
66	1
69	1
69	1
69	1
69		1
104		0
104		0
104			0
104			0
104			0
104			0
104			0
104			0
Fig. 5J
Naïve
	%	n
Tumour	100	9
A/E re-challenged
	%	n
No tumour	66.67	2
Tumour	33.33	1
A/E/aPD-1 re-challenged
	%	n
No tumour	100	6
Fig. 5K
Naïve	A/E	A/E/αPD-1
0.47	0.08	0.066
0.614	0.402	0.064
0.532	0.082	0.092
0.344		0.062
0.36		0.09
0.456		0.08
0.52
0.84
0.534
Fig. 5N
Intratumoural area-CD8+ cells
Captisol	ASTX/EC	ASTX/EC/Anti-PD1
10.3103	169.825	185.191
8.95517	168.538	140.517
61.7718	354.844	1427
Peritumoural area-CD8+ cells
Captisol	ASTX/EC	ASTX/EC/Anti-PD1
82.249	345.233	467.283
245.452	294.398	212.166
246.283	272.026	316.859
Tumour area-F4/80 cells
Captisol	ASTX/EC	ASTX/EC/Anti-PD1
1.51923	10.8646	6.02777
4.55685	3.02208	3.80848
4.73983	5.37962	11.5757
Fig. 5P
Peritumoural area-CD163+ cells
Captisol	ASTX/EC	ASTX/EC/Anti-PD1
14.9781	3.19003	0.5621
16.3531	2.70313	1.17427
9.04703		2.30363
Intratumoural area-CD163+ cells
Captisol	ASTX/EC	ASTX/EC/Anti-PD1
0.3151	0.110067	0.0562
0.175133	0.114667	0.0747333
0.665767		0.0494

## Sheet: Fig. 6
Fig. 6C
BP903
Experimental Conditions	PI+ve/Hoescht+ve ratio
DMSO	0.262384	0.296871	0.352467
diABZI	0.262384	0.285552	0.280388
ASTEX/EC	0.458813	0.494266	0.512233
ASTEX/EC/diABZI	0.57628	0.629567	0.633896
ASTEX/EC/R3i	0.282751	0.288488	0.330783
ASTEX/EC/diABZI/R3i	0.225337	0.396067	0.271382
TNF/ASTEX/EC	0.439468	0.466207	0.676655
TNF/ASTEX/EC/diABZI	0.743716	0.658403	0.619867
TNF/ASTEX/EC/R3i	0.224719	0.281394	0.30594
TNF/ASTEX/EC/diABZI/R3i	0.212968	0.268202	0.200289
BP487
Experimental Conditions	PI+ve/Hoescht+ve ratio
DMSO	0.078409	0.0694332	0.118223
diABZI	0.126827	0.0684893	0.0652997
ASTEX/EC	0.913022	0.938331	0.892467
ASTEX/EC/diABZI	0.954692	0.972469	0.941363
ASTEX/EC/R3i	0.0971975	0.0773831	0.0496813
ASTEX/EC/diABZI/R3i	0.111358	0.120002	0.083923
TNF/ASTEX/EC	0.92008	0.873832	0.925406
TNF/ASTEX/EC/diABZI	0.953732	0.95036	0.930118
TNF/ASTEX/EC/R3i	0.0543659	0.0812316	0.0487597
TNF/ASTEX/EC/diABZI/R3i	0.0742322	0.0693922	0.0808199
Fig. 6E
Control
Days	Tumour volume (mm3)												Mean tumour volume (mm3)
	Mouse 1	Mouse 2	Mouse 3	Mouse 4	Mouse 5	Mouse 6	Mouse 7	Mouse 8	Mouse 9	Mouse 10	Mouse 11	Mouse 12
0	68.808	108.617	68.953	55.948	34.791	59.593	44.565	35.141	87.643	54.955	70.223	48.065	61.4418
3	114.009	81.695	96.978	117.76	43.684	109.908	79.794	89.479	141.936	101.643	88.52	70.826	94.686
7	237.602	171.702	158.982	165.698	93.843	186.896	140.069	122.272	193.098	215.382	187.411	109.398	165.196
10	345.994	206.549	182.426	209.335	110.762	308.492	148.376	245.646	505.394	289.188	237.05	144.121	244.444
14	657.986	282.329	373.233	328.927	211.988	518.071	262.716	281.317	737.246	568.292	341.444	229.836	399.449
17	1115.47	429.594	496.628	561.943	271.631	1568.93	528.968	569.311	732.834	846.663	520.337	306.481	662.4
20	1723.41	413.28	678.449	679.964	439.733		613.532	670.212	1752.66	1168.85	649.927	487.311	903.855
24		343.162	1164.49	759.858	1407.6		755.858	1217.79			1252.11	805.281	1160
27		418.052	1195.67	1400.63	1203.59		1022.64	1666.91			1638.53	1170.97	1327.57
diABZI
Days	Tumour volume (mm3)									Mean tumour volume (mm3)
	Mouse 1	Mouse 2	Mouse 3	Mouse 4	Mouse 5	Mouse 6	Mouse 7	Mouse 8	Mouse 9
0	67.088	60.021	38.785	55.824	88.998	69.093	63.253	113.88	100.519	73.0512
4	134.492	104.8	58.416	82.488	137.636	154.853	104.626	156.136	213.212	127.407
7	182.976	330.643	68.292	122.693	217.401	162.238	135.14	209.349	144.625	174.817
11	255.888	596.218	97.151	192.809	271.307	315.507	185.635	233.393	200.081	260.888
14	323.372	851.342	139.072	554.951	506.787	355.287	233.485	392.149	183.983	393.381
18	597.795	1632.1	264.237	324.708	564.785	670.344	252.659	718.399	303.997	592.114
21	1092.76		309.203	594.134	621.853	1111.15	364.84	947.493	317.998	776.837
25	1732.55		376.857	934.991	1078.03	1509.24	537.659	1650.81	226.012	1075.36
29			399.608	1615.46	1630.55		655.228		262.625	1232.02
diABZI/A
Days	Tumour volume (mm3)									Mean tumour volume (mm3)
	Mouse 1	Mouse 2	Mouse 3	Mouse 4	Mouse 5	Mouse 6	Mouse 7	Mouse 8	Mouse 9
0	69.94	39.775	55.034	60.071	65.703	86.155	48.154	66.277	106.689	66.422
4	130.303	83.624	142.779	162.043	129.815	187.805	240.482	306.714	376.058	195.514
7	163.352	316.763	156.543	231.046	253.786	222.273	232.034	481.096	192.389	249.92
11	212.852	279.353	213.741	467.561	293.019	185.669	200.018	361.119	228.961	271.366
14	112.794	244.462	243.212	304.676	302.894	297.333	349.638	530.504	199.874	287.265
18	136.24	290.896	292.081	600.333	368.884	352.509	791.268	395.584	117.409	371.689
21	193.217	205.841	349.768	590.716	619.514	284.548	1218.27	383.326	64.21	434.379
25	313.538	226.722	447.091	1204.1	1215.75	326.046	1691.12	887.235	61.274	708.097
29	749.379	239.327	629.465	1633.34	1430.68	451.936		1137.91	91.289	894.938
diABZI/E
Days	Tumour volume (mm3)										Mean tumour volume (mm3)
	Mouse 1	Mouse 2	Mouse 3	Mouse 4	Mouse 5	Mouse 6	Mouse 7	Mouse 8	Mouse 9	Mouse 10
0	83.856	71.257	61.941	47.755	96.231	78.995	106.43	93.787	53.198	128.264	82.1714
4	161.246	187.445	131.723	120.525	174.771	174.201	152.684	120.753	182.031	309.418	171.48
7	229.953	249.421	151.866	194.524	172.36	295.333	181.043	209.845	353.27	653.458	269.107
11	250.097	300.655	144.568	199.166	272.665	224.464	221.786	156.109	167.789	364.63	230.193
14	294.059	408.61	211.2	238.824	229.017	409.608	394.224	214.11	129.617	222.783	275.205
18	587.681	906.389	297.553	461.322	381.257	885.698	398.261	306.978	402.371	394.168	502.168
21	952.191	1465.49	469.168	572.642	449.86	1106.16	983.581	530.897	473.122	454.713	745.783
25	1471.95		438.951	678.642	904.498	1617.55	725.973	422.02	614.525	851.872	919.147
29			518.075	1197.49	1304.91		1003.68	550.424	893.079	1411.87	1143.45
A/E
Days	Tumour volume (mm3)							Mean tumour volume (mm3)
	Mouse 1	Mouse 2	Mouse 3	Mouse 4	Mouse 5	Mouse 6	Mouse 7
0	105.338	91.067	37.728	56.525	71.703	44.916	49.585	65.266
3	217.485	217.022	47.985	133.551	227.915	85.239	131.169	151.481
7	298.096	311.722	89.298	244.556	397.502	320.088	356.625	288.27
10	175.02	378.685	423.541	316.282	642.369	232.754	355.188	360.548
14	630.06	405.818	493.268	342.813	734.653	435.934	397.951	491.5
17	609.16	1268.67	213.905	283.37	1352.77	428.16	810.247	709.469
20	740.067	1743.22	380.323	524.804	1669.46	384.369	976.76	917
24	1022.69		127.078	625.134		621.194	1653.35	1066.02
27	1454.7		132.195	753.575		459.834		1123.76
diABZI/A/E
Days	Tumour volume (mm3)						Mean tumour volume (mm3)
	Mouse 1	Mouse 2	Mouse 3	Mouse 4	Mouse 5	Mouse 6
0	63.327	71.605	42.268	114.096	284.531	190.093	127.653
4	210.811	222.969	148.886	274.287	447.75	430.145	289.141
7	315.81	347.842	343.491	359.412	316.977	488.078	361.935
11	428.125	291.228	392.071	387.863	641.397	329.271	411.659
14	588.521	431.958	588.076	388.84	566.073	650.21	535.613
18	843.151	485.728	536.23	321.853	518.241	271.847	496.175
21	518.099	287.434	233.06	304.542	458.424	310.972	352.089
25	1138.01	239.159	319.071	115.925	711.862	341.491	477.587
29	1305.75	55.37	104.739	59.028	961.989	590.927	512.967
Fig. 6F
Days	Control	diABZI	diABZI/A	diABZI/E	diABZI/A/E	A/E
17	1
20	1
20	1
20	1
27	1
27	1
27	1
31	1
31	1
31	1
31	1
41	1
18		1
25		1
25		1
25		1
29		1
29		1
36		1
39		1
42		1
25			1
29			1
29			1
32			1
36			1
36			1
42			1
49			1
53			1
21				1
25				1
25				1
32				1
32				1
32				1
32				1
36				1
39				1
39				1
27					1
34					1
44					1
84					1
126					1
130					0
20						1
20						1
24						1
27						1
37						1
41						1
52						1
Fig. 6G
Control
	%	n
Progression	100	12
diABZI
	%	n
Partial Response	33.33	3
Progression	66.67	6
diABZI/A
	%	n
Partial Response	33.33	3
Progression	66.67	6
diABZI/E
	%	n
Partial Response	20	2
Progression	80	8
A/E
	%	n
Progression	71.43	5
Partial Response	28.57	2
diABZI/A/E
	%	n
Complete Response	16.67	1
Progression	33.33	2
Partial Response	50	3
Fig. 6H
Control
Days	Tumour volume (mm3)													Mean tumour volume (mm3)
	Mouse 1	Mouse 2	Mouse 3	Mouse 4	Mouse 5	Mouse 6	Mouse 7	Mouse 8	Mouse 9	Mouse 10	Mouse 11	Mouse 12	Mouse 13
0	52.972	84.522	73.635	102.806	104.771	120.273	38.795	46.485	81.972	68.769	59.691	31.391	126.869	76.3808
3	107.022	165.569	97.251	218.12	238.592	224.99	108.188	167.738	179.072	165.307	71.857	101.939	260.405	162.004
7	261.892	437.062	201.597	502.028	464.789	492.15	192.358	365.245	470.908	250.235	126.815	211.541	536.136	347.135
11	388.841	751.649	497.791	907.446	1024.74	1060.04	1186.16	1062.34	1145.78	1350.8	388.262	737.446	1746.79	942.16
14	1649.95	1564	1077.78	1522.16	1488.82	1633.34	1705.76	1608.27	1612.92		666.209	924.088		1426.99
diABZI/A
Days	Tumour volume (mm3)											Mean tumour volume (mm3)
	Mouse 1	Mouse 2	Mouse 3	Mouse 4	Mouse 5	Mouse 6	Mouse 7	Mouse 8	Mouse 9	Mouse 10	Mouse 11
0	84.211	96.844	134.788	107.265	77.231	91.566	120.958	67.864	61.889	43.244	146.293	93.8321
3	128.892	240.862	135.67	247.024	124.129	328.223	219.656	158.434	382.102	156.636	342.642	224.025
7	244.735	293.571	350.447	196.899	210.567	426.612	281.274	137.75	321.936	192.686	223.374	261.805
11	288.712	383.448	461.794	193.054	165.499	692.74	396.17	314.145	386.857	239.661	309.731	348.346
14	984.223	527.525	701.526	126.35	124.657	1648.59	717.134	417.896	601.389	536.329	362.336	613.451
A/E
Days	Tumour volume (mm3)						Mean tumour volume (mm3)
	Mouse 1	Mouse 2	Mouse 3	Mouse 4	Mouse 5	Mouse 6
0	82.284	95.405	61.55	71.308	49.698	50.148	68.3988
3	180.096	261.667	102.554	166.798	175.958	57.704	157.463
7	206.584	429.215	277.735	326.657	323.985	110.189	279.061
11	498.771	1052.34	323.98	843.33	555.248	400.861	612.421
14	411.383	1174.56	279.637	1709.44	813.585	118.559	751.195
diABZI/A/E
Days	Tumour volume (mm3)									Mean tumour volume (mm3)
	Mouse 1	Mouse 2	Mouse 3	Mouse 4	Mouse 5	Mouse 6	Mouse 7	Mouse 8	Mouse 9
0	74.82	68.362	130.072	95.896	93.512	76.515	124.348	112.03	95.724	96.8088
3	164.781	198.211	247.194	287.533	276.27	129.179	273.629	145.855	377.076	233.303
7	223.205	273.184	289.487	412.143	278.946	129.021	260.326	215.267	302	264.842
11	77.734	373.195	306.689	544.975	410.367	249.112	380.715	281.17	220.257	316.024
14	278.616	314.882	303.984	1158.57	819.492	124.463	360.172	401.376	139.67	433.469
Fig. 6I
Days	Control	diABZI/A	A/E	diABZI/A/E
11	1
11	1
14	1
14	1
14	1
14	1
14	1
14	1
14	1
14	1
17	1
17	1
23	1
14		1
17		1
17		1
17		1
17		1
20		1
20		1
20		1
23		1
29		1
39		1
14			1
17			1
17			1
23			1
26			1
29			1
17				1
20				1
23				1
23				1
26				1
36				1
39				1
56				1
60				0
Fig. 6J
Control
	%	n
Progression	100	13
diABZI/A
	%	n
Partial Response	18.18	2
Progression	81.82	9
A/E
	%	n
Partial Response	16.67	1
Progression	83.33	5
diABZI/A/E
	%	n
Complete Response	11.11	1
Partial Response	22.22	2
Progression	66.67	6
Fig. 6L
CD8+ T cells		gd T cells		NK cells
Control	diABZI/A/E	Control	diABZI/A/E	Control	diABZI/A/E
0.47	8.32	0.04	0.46	0.33	1.79
0.13	5.35	0.02	0.24	0.23	0.84
2.02	2.34	0.18	0.28	0.46	0.61
2.85	4.26	0.26	0.38	1.05	1.24
4.34	3.93	0.26	0.32	1	0.91
0.93	2.39	0.11	0.33	0.2	1.15
	2.58		0.4		0.68
Fig. 6M
Control	diABZI/A/E
31.9533	211.998
91.1438	291.471
53.4966	265.714
	46.2689
Fig. 6N
CD8+ T cells		gd T cells
Control	diABZI/A/E	Control	diABZI/A/E
15.4992	222.311	1.57777	9.56059
37.8798	165.386	5.99073	6.22673
66.4107	47.7969	6.81968	5.11744
36.1562	133.482	4.01735	12.3245
36.698	66.6807	1.94766	4.64646
12.9428	33.195	1.93177	4.88162
	47.1467		8.27941
Fig. 6O
NK cells				CD8+ T cells
IFNg + cells		TNF+IFNg+ cells		IFNg + cells		TNF+IFNg+ cells		TNF+ cells
Control	diABZI/A/E	Control	diABZI/A/E	Control	diABZI/A/E	Control	diABZI/A/E	Control	diABZI/A/E
1.60917	5.16408	0.073144	0.433117	6.50981	6.82992	0.804584	5.46393	1.38974	1.49925
5.17957	17.2266	0.293183	1.07988	5.47276	68.855	1.85683	22.1118	1.85683	10.3874
3.94425	10.3955	0.207592	0.414164	1.15658	53.3444	1.03796	11.141	0.533808	7.16504
6.45077	13.2075	0.432673	0.614305	7.86679	44.8442	5.50675	11.9789	1.80936	6.53796
7.21383	6.8622	0.200384	0.405829	12.4739	35.8605	2.10403	7.37871	1.80346	3.4311
4.74134	9.16367	0.244399	0.392029	5.76782	36.8507	0.928717	9.40869	0.830957	4.60634
3.54725	8.16327	0.668323	0.529101	12.0298	28.5336	2.62188	11.7914	1.85074	5.51776
	5.561		0.534712		67.8549		16.7365		9.35745
Fig. 6P
NK cells		Treg cells
Control	diABZI/A/E	Control	diABZI/A/E
10.98	2.56	14.15	10.11
9.6	1.96	2.23	7.65
7.3	1.38	13.13	3.39
4.27	1.84	30.3	4.92
0.93	1.57	19.67	12.08
2.17	1.42	26.23	2.53
	0		11.18
Fig. 6Q
Treg cells
Control	diABZI/A/E
19.18	26.01
30.32	18.86
19.58	8.47
31.44	21.5
22.99	16.15
25.41	6.01
	14.8

## Sheet: Fig. 7
Fig. 7A
Control
Days	Tumour volume (mm3)								Mean tumour volume (mm3)
	Mouse 1	Mouse 2	Mouse 3	Mouse 4	Mouse 5	Mouse 6	Mouse 7	Mouse 8
0	42.313	28.072	35.95	35.812	47.803	46.613	41.42	54.967	41.6187
4	57.724	52.506	73.611	68.64	59.643	67.392	74.758	106.406	70.085
7	84.594	114.965	113.574	119.684	76.703	93.031	142.918	92.76	104.779
11	189.4	184.75	237.823	142.188	139.159	146.281	112.869	170.877	165.418
13	237.378	223.906	288.918	201.41	138.45	123.213	187.835	256.201	207.164
19	388.226	436.358	363.055	259.617	230.663	137.25	256.295	257.028	291.062
22	443.014	393.746	508.066	298.101	259.582	158.587	321.336	235.976	327.301
25	499.46	575.663	409.574	358.676	313.395	166.605	445.052	302	383.803
29	520.044	465.043	663.878	323.041	395.466	195.155	441.622	480.57	435.602
33	1097.7	768.005	893.356	603.076	405.749	255.107	578.562	949.446	693.875
37	960.259	922.335	886.756	812.914	607.492	453.47	737.526	788.551	771.163
40	1375.45	1167.97	992.919	790.699	867.829	465.95	1024.81	1124.35	976.247
43	1705.36	1284.83	1364.29	1005.95	958.018	544.006	881.855	1571.1	1164.43
ASTX660/E
Days	Tumour volume (mm3)							Mean tumour volume (mm3)
	Mouse 1	Mouse 2	Mouse 3	Mouse 4	Mouse 5	Mouse 6	Mouse 7
0	34.811	31.83	39.231	46.379	43.166	54.592	63.203	45.6635
4	95.274	110.799	80.647	78.094	103.405	160.211	164.201	118.664
7	260.335	271.772	195.161	153.121	222.232	280.919	202.759	231.856
11	205.111	247.455	130.329	182.56	192.716	326.124	232.927	231.149
13	267.068	231.662	216.775	151.95	186.113	341.241	203.492	230.254
19	247.79	182.53	109.226	196.89	58.82	130.948	251.645	178.104
22	331.377	207.756	82.199	171.53	14.04	200.69	379.937	217.555
25	275.503	246.64	119.103	232.297	0	285.777	530.97	261.865
29	321.41	276.984	124.241	270.871	0	340.977	843.311	342.259
33	575.692	304.265	142.526	270.135	0	531.983	896.716	429.798
37	750.945	428.591	153.352	324.555	0	865.019	1220.01	598.186
40	796.87	387.951	199.086	416.946	0	614.425	1473.35	614.923
43	1034.24	681.468	284.428	490.668	0	757.824		739.591
ASTX660/E/aPD-1
Days	Tumour volume (mm3)									Mean tumour volume (mm3)
	Mouse 1	Mouse 2	Mouse 3	Mouse 4	Mouse 5	Mouse 6	Mouse 7	Mouse 8	Mouse 9
0	44.036	34.105	34.589	69.583	53.412	57.46	46.104	38.497	54.316	48.0113
4	55.932	90.006	124.634	138.905	152.156	97.249	139.664	100.126	144.41	115.898
7	211.561	171.707	150.939	359.814	218.547	288.405	336.867	238.241	161.501	237.509
11	144.585	104	156.54	263.792	267.38	398.054	254.24	191.339	210.912	221.205
13	213.39	153.568	114.522	187.855	200.32	384.433	237.482	217.516	112.043	202.348
19	261.219	189.544	112.967	120.096	225.632	187.056	170.911	381.284	126.308	197.224
22	167.911	214.855	91.129	167.601	384.082	308.761	103.877	376.513	166.232	220.107
25	330.803	248.89	153.456	158.58	446.845	332.017	110.085	533.705	191.775	278.462
29	544.817	357.656	148.119	207.478	443.743	463.234	130.686	605.146	274.55	352.825
33	586.609	365.09	286.401	274.471	670.446	611.781	148.587	825.466	489.862	473.19
37	1036.49	381.331	262.987	518.627	792.807	866.744	220.544	756.204	586.597	602.481
40	1235.22	703.041	246.333	440.871	853.293	1184.15	255.407	883.588	511.47	701.487
43	1487.51	647.747	334.354	588.1	1094.82	1156.82	330.289	1143.2	915.698	855.391
Fig. 7B
Days	Control	ASTX660/E	ASTX660/E/αPD-1
43	1
43	1
43	1
43	1
47	1
50	1
50	1
50	1
40		1
47		1
57		1
57		1
60		1
91		0
43			1
47			1
47			1
50			1
53			1
57			1
64			1
71			1
78			1
Fig. 7C
Control
	%	n
Progression	100	8
A/E
	%	n
Complete Response	16.67	1
Progression	83.33	5
A/E/aPD-1
	%	n
Progression	100	9
Fig. 7E
Control
Days	Tumour volume (mm3)								Mean tumour volume (mm3)
	Mouse 1	Mouse 2	Mouse 3	Mouse 4	Mouse 5	Mouse 6	Mouse 7	Mouse 8
0	53.034	53.183	54.597	60.349	44.694	44.501	56.129	27.813	49.2875
5	53.598	64.41	62.982	95.437	64.549	75.417	64.812	38.21	64.9269
9	72.492	93.397	78.64	77.438	55.791	112.29	62.669	55.656	76.0466
11	100.975	98.142	75.343	87.343	56.869	104.566	59.363	68.461	81.3828
14	110.174	84.346	66.43	158.394	82.447	127.01	84.94	86.715	100.057
18	118.347	95.487	74.681	171.336	71.918	127.643	88.079	89.065	104.57
21	149.264	60.922	68.044	84.859	82.524	111.865	86.32	104.234	93.504
25	163.257	89.422	147.241	153.194	79.782	121.146	120.528	128.911	125.435
29	86.32	153.283	118.362	142.796	115.926	91.688	82.931	164.022	119.416
32	162.531	154.55	195.97	169.046	74.58	112.647	85.177	152.525	138.378
35	268.526	176.681	335.946	254.115	80.057	118.604	118.17	288.201	205.037
39	285.717	140.666	493.982	214.41	132.487	198.37	157.057	671.784	286.809
42	355.737	195.204	909.794	448.586	145.065	344.383	203.497	724.054	415.79
46	354.344	235.041	503.412	533.644	217.297	236.46	256.732	1265.81	450.343
49	430.282	386.008	827.045	646.887	232.725	440.489	273.374	1473.34	588.769
53	566.636	561.715	1245.32	925.9	296.325	455.558	275.901		725.087
56	755.467	522.647		1120.74	338.645	448.838	372.639		784.704
60	703.347	644.876		1564.37	431.51	756.291	552.384		921.429
64	742.225	775.02			370.704	890.458	594.557		956.998
67	815.923	1208.25			567.085	1286.5	734.493		1111.91
71	1307.96	1742.04			598.454		1127.08		1293.13
ASTX660/E
Days	Tumour volume (mm3)												Mean tumour volume (mm3)
	Mouse 1	Mouse 2	Mouse 3	Mouse 4	Mouse 5	Mouse 6	Mouse 7	Mouse 8	Mouse 9	Mouse 10	Mouse 11	Mouse 12
0	45.345	52.935	44.082	59.311	56.461	54.262	53.255	62.044	47.863	54.392	45.055	40.746	51.3126
5	70.302	88.073	62.7	80.259	86.222	100.186	175.068	137.779	212.542	123.216	76.479	166.488	114.943
9	352.353	316.07	208.517	225.3	109.505	272.032	319.826	147.276	271.715	170.764	85.039	64.127	211.877
11	131.245	173.938	146.617	168.368	136.649	104.268	221.515	77.791	305.941	282.945	62.307	79.007	157.549
14	180.845	358.657	186.466	113.63	155.718	111.171	184.431	112.614	86.524	152.996	4.16	49.329	141.378
18	98.218	127.067	97.565	113.246	67.73	72.225	68.523	78.653	0	106.344	0.52	0.52	69.2176
21	0	132.595	70.108	0	0	4.16	4.16	71.843	0	4.16	0	0.52	23.9622
25	0	133.302	79.41	0	0	0	0	67.951	0	92.404	0	0	31.0889
29	0	163.109	48.371	0	0	0	0	80.84	0.52	99.195	0	0	32.6696
32	0	152.326	48.898	0	0	0	0	118.33	1.04	117.003	0	0	36.4664
35	0	259.228	63.684	0	0	0	0	98.095	33.644	196.034	0	0.52	54.2671
39	0.52	225.089	60.577	0	0	0	0	146.855	68.204	286.061	0	4.16	65.9555
42	0.52	271.339	82.03	0	0	0	0	208.324	94.037	127.445	0	6.24	65.8279
46	4.16	398.362	110.453	0	0	0	0	233.106	127.117	223.565	0	64.598	96.7801
49	59.691	620.789	93.513	0	0	0	0	246.628	140.587	215.562	0	102.858	123.302
53	51.042	550.275	149.176	0	0	0	0	322.663	143.508	244.289	0	128.006	132.413
56	58.886	571.52	177.932	0	0	0	0	306.783	184.175	299.112	0	164.803	146.934
60	101.707	659.439	205.666	0	0	0	0	391.083	198.878	413.803	0	148.005	176.548
64	109.297	879.221	233.985	0	0	0	0	324.913	214.605	497.016	0	132.872	199.326
67	216.679	989.056	244.038	0	0	0	0	375.658	184.565	561.926	0	216.943	232.405
71	192.723	1297.52	355.146	0	0	0	0	429.356	302.132	793.723	0	197.394	297.333
ASTX660/E/aPD-1
Days	Tumour volume (mm3)												Mean tumour volume (mm3)
	Mouse 1	Mouse 2	Mouse 3	Mouse 4	Mouse 5	Mouse 6	Mouse 7	Mouse 8	Mouse 9	Mouse 10	Mouse 11	Mouse 12
0	63.103	56.568	42.837	59.047	50.678	53.498	52.588	53.787	43.457	44.967	50.769	50.046	51.7788
5	76.31	86.728	230.971	124.596	83.447	108.971	89.912	88.724	169.035	94.102	107.074	232.298	124.347
9	220.3	162.535	282.343	156.067	194.018	192.289	130.563	165.723	212.664	214.579	118.909	161.395	184.282
11	184.541	180.283	265.474	146.674	114.202	137.757	118.716	123.691	161.812	136.438	171.438	111.717	154.395
14	119.488	113.419	184.232	182.529	114.88	163.432	99.99	98.37	65.743	167.994	89.63	76.958	123.055
18	78.507	92.824	80.008	41.783	49.41	76.841	91.496	49.592	0	0	66.653	40.769	55.6569
21	0	0	0	0	0	4.16	114.461	23.466	0	0	4.16	0.52	12.2306
25	0	0	0	0	0	0.52	109.933	28.618	0	0	0.52	0	11.6326
29	0	0	0	0	0	0	153.647	45.382	0	0	1.04	1.04	16.7591
32	0	0	0	0	0	0	180.475	45.302	0	0	1.04	1.04	18.9881
35	0	0.52	0	0	0	0	245.808	37.376	0	0	1.04	41.026	27.1475
39	0	0	0	0	0	1.04	218.405	49.206	0	1.04	4.16	111.553	32.117
42	0	0.52	0	0	0	4.16	321.434	65.642	0	1.04	36.996	80.147	42.4949
46	0	1.04	0	0	0	4.16	362.231	59.616	0	0.52	25.434	78.255	44.2713
49	0	39.335	0	0	0	43.793	437.467	49.506	0	6.24	53.323	180.915	67.5482
53	0	68.447	0	0	0	72.364	414.381	96.93	0	18.72	31.468	113.326	67.9697
56	0	56.226	0	0	0	79.509	560.895	130.652	0	94.37	34.062	231.181	98.9079
60	0	68.272	0	0	0	71.362	502.51	169.375	0	82.417	37.875	473.304	117.093
64	0	88.698	0	0	0	56.897	771.454	206.24	0	219.515	97.12	436.524	156.371
67	0	64.591	0	0	0	93.663	846.014	253.844	0	205.577	138.21	371.995	164.491
71	0	71.256	0	0	0	203.656	1028.73	299.12	0	269.878	276.962	423.278	214.407
Fig. 7F
Days	Control	ASTX660/E	ASTX660/E/ αPD-1
49	1
53	1
60	1
67	1
71	1
75	1
80	1
87	1
75		1
78		1
87		1
91		1
101		1
109		0
112		0
140		0
140		0
140		0
140		0
140		0
75			1
87			1
87			1
91			1
95			1
105			1
105			1
140			0
140			0
140			0
140			0
140			0
Fig. 7G
Control
	%	n
Progression	100	8
ASTX660/E
	%	n
Complete Response	41.67	5
Partial Response	33.33	4
Progression	25	3
ASTX660/E/aPD-1
	%	n
Complete Response	41.67	5
Partial Response	50	6
Progression	8.33	1
Fig. 7H
Control
Days	Tumour volume (mm3)						Mean tumour volume (mm3)
	Mouse 1	Mouse 2	Mouse 3	Mouse 4	Mouse 5	Mouse 6
0	26.687	44.368	35.575	39.126	38.342	34.544	36.4403
3	62.413	61.399	43.503	44.652	135.242	94.865	73.679
8	92.868	112.57	101.031	81.647	120.91	94.444	100.578
11	104.864	161.594	112.614	147.191	127.182	181.156	139.1
15	156.036	327.499	152.979	195.22	278.552	320.617	238.484
19	258.659	479.407	257.646	234.543	313.125	361.423	317.467
22	371.78	596.347	306.718	396.437	516.694	465.978	442.326
25	547.886	757.12	430.827	450.465	648.895	712.803	591.333
28	461.862	1038.54	577.927	543.44	713.122	938.722	712.269
32	508.013	1405.03	1125.5	951.721	893.193	1610.27	1082.29
34	632.723		1451.51	1264.19	1368.35		1288.68
ASTX660/E/aPD-1
Days	Tumour volume (mm3)									Mean tumour volume (mm3)
	Mouse 1	Mouse 2	Mouse 3	Mouse 4	Mouse 5	Mouse 6	Mouse 7	Mouse 8	Mouse 9
0	36.325	43.59	44	61.626	30.294	45.799	35.584	40.1	33.155	41.1637
3	74.751	72.867	84.163	69.058	29.665	67.652	39.82	45.544	154.071	70.8434
8	101.209	99.783	169.829	94.806	35.639	92.962	65	236.813	152.727	116.53
11	126.72	148.915	153.602	131.036	63.431	124.881	73.594	77.897	164.401	118.275
15	134.359	201.499	239.154	134.766	54.889	137.388	124.415	48.903	202.362	141.971
19	172.207	261.715	350.5	116.166	69.045	240.353	203.467	98.288	182.589	188.259
22	292.693	358.831	458.431	183.45	146.221	346.772	214.78	92.8	346.577	271.173
25	348.743	609.02	581.084	236.856	94.922	399.556	392.179	102.912	441.597	356.319
28	477.458	488.955	550.581	340.971	176.171	481.698	268.805	137.749	484.946	378.593
32	406.462	551.217	604.695	413.315	193.785	608.611	454.639	194.615	560.812	443.128
34	893.155	708.959	773.224	543.033	306.833	611.208	832.657	293.814	740.048	633.659
Fig. 7I
Days	Control	ASTX660/E/ αPD-1
32	1
32	1
34	1
39	1
43	1
43	1
39		1
43		1
46		1
46		1
46		1
53		1
56		1
56		1
60		1

## Sheet: Suppl.Fig.1
Suppl. Fig. 1A
	Exon 19			Exon 22
C57BL/6 Tail Tips	0.944908	0.988983	1.07009	0.9096	1.11556	0.985504
BP487	3.01577	3.27818	3.01705	0	0	0
BP903	1.07332	0.946755	0.990412	0	0	0
BP962	0.923061	1.12074	1.04954	0	0	0

## Sheet: Suppl. Fig. 2
Suppl. Fig. 2A
BP903						BP487					BP962
Days	Tumour volume (mm3)					Tumour volume (mm3)					Tumour volume (mm3)
	Mouse 1	Mouse 2	Mouse 3	Mouse 4	Mouse 5	Mouse 1	Mouse 2	Mouse 3	Mouse 4	Mouse 5	Mouse 1	Mouse 2	Mouse 3	Mouse 4	Mouse 5	Mouse 6	Mouse 7	Mouse 8	Mouse 9
0	0	0	0	0	0	0	0	0	0	0	0	0	0	0	0	0	0	0	0
13	26.693	29.585	0	21.437	0.52	15.978	27.917	35.357	28.585	0	56.276	69.617	81.472	107.339	73.804	71.422	87.474	102.633	68.257
17	38.775	66.605	0	36.713	0.52	26.337	47.596	80.698	52.344	4.16	109.165	76.129	164.687	110.232	143.593	108.925	146.196	176.108	114.183
20	71.106	79.385	0	56.308	0.52	27.746	47.055	111.425	96.129	4.16	168.868	103.22	225.556	123.815	171.603	196.791	198.672	341.515	141.995
23	72.699	165.403	4.16	169.401	96.826	80.217	97.714	207.874	205.283	14.04	190.105	143.185	194.518	143.408	249.362	240.25	323.578	336.635	208.401
26	227.29	341.622	200.662	250.853	121.862	108.634	117.566	266.299	352.952	164.306	210.866	168.649	184.801	113.984	258.233	245.076	356.297	470.23	282.587
30	536.224	537.36	412.749	726.144	612.382	216.278	292.385	465.082	547.824	150.242	403.597	369.428	311.062	139.105	232.727	278.828	555.067	609.151	406.263
32	936.542	949.86	607.682	969.305	1203.59	438.368	435.389	688.444	850.049	237.063	321.346	411.204	431.246	200.081	456.014	394.407	723.949	636.765	477.04
Suppl. Fig. 2H
TAMOXIFEN
nM	BP903					BP487					BP962
10000	2	1	1	1		1	1	1	1		4	3	1	1
1000	94	92	87	73		99	108	102	103		99	117	55	49
100	93	102	79	57		99	116	106	109		94	103	65	56
10	90	86	78	71		103	85	115	107		93	120	101	75
1	89	97	77	55		92	94	143	126		96	103	84	77
0.1	89	91	81	58		94	109	117	81		100	101	77	69
0.01	103	99	92	51		99	95	106	75		107	104	96	82
0.001	95	99	91	71		96	93	-	94		100	112	84	78
0.0001	92	100	94	61		93	90	119	-		99	105	83	79
1e-05	68	74	91	72		-	-	102	100		91	96	95	84
DMSO	100	100	100	100		100	100	100	100		100	100	100	100
FULVESTRANT
nM	BP903					BP487					BP962
10000	48	63	0	1		98	94	1	1		33	29	4	8
1000	84	95	54	71		75	81	61	50		43	52	59	57
100	97	94	84	88		107	96	70	87		104	94	67	80
10	96	88	86	75		124	110	89	84		98	95	70	82
1	99	110	88	76		119	106	105	85		100	99	86	87
0.1	103	98	91	76		120	114	93	90		100	98	90	113
0.01	100	103	92	90		122	104	92	81		108	92	116	99
0.001	92	94	96	76		102	96	95	75		92	87	95	99
0.0001	88	95	82	81		83	81	98	104		65	74	86	117
1e-05	92	94	93	83		96	91	80	83		77	74	90	97
DMSO	100	100	100	100		100	100	100	100		100	100	100	100

## Sheet: Suppl. Fig. 3
Suppl. Fig. 3B
F4/80+ (5x5mm)
BP903 To	BP487 To	BP962 To
5.2	7.88	29.41
2.15	8.37	18.33
2.15	6.83
F4/80+ (6-10x6-10mm)
BP903 To	BP487 To	BP962 To
3.21	2.9	12.1
2.23	2.87	18.2
2.87	1.8	9.05
Suppl. Fig. 3C
Pathway enrichment and downregulation in BP903_x000D_compared to BP487 (O)
Macrophage_migration	Macrophage_m1_vs_m2_up	Activation_in_immune_response	Regulation_of_differentiation	Macrophage_m1_vs_m2_dn	Regulation_of_activation	Cytokine_production	Macrophage_csf_signaling	Macrophage_proliferation	Macrophage_activation
1.42749	1.19221	1.04801	0.977371	0.929112	0.881882	0.702916	-0.85084	-0.945863	-1.03371
Suppl. Fig. 3D
	Lag3	Cd274	Tigit
BP903 vs BP487	0.224713	1.96728	-0.869875
Suppl. Fig. 3E
Gene Expression in BP962 compared to BP903 (O)
Cd74	Ctsh	H2-DMb1	Nlrc5	Cd1d1	Tapbp	Pml	Lag3	H2-M3	H2-Q2	H2-K1	H2-D1	Tap2	Tap1	H2-T23	H2-DMa	Mr1
5.27828	1.66322	1.17211	0.65018	0.176418	0.0539222	-0.201543	-0.363215	-0.424189	-0.611614	-0.839915	-1.15864	-1.54635	-1.63075	-1.89471	-1.95334	-2.01603
Gene Expression in BP962 compared to BP487 (O)
Pml	H2-M3	Ctsh	H2-Q2	Nlrc5	Cd74	H2-DMa	Lag3	Cd1d1	Mr1	H2-D1	H2-K1	Tap1	Tapbp	Tap2	H2-DMb1	H2-T23
0.643094	0.229695	0.162446	0.0281192	-0.0386309	-0.628129	-0.710515	-0.713893	-1.12979	-1.2207	-1.2673	-1.28135	-1.37727	-1.54776	-1.55075	-1.67878	-1.83401
Suppl. Fig. 3F
Gene Expression in BP903 compared to BP487 (O)
H2-DMa	Pml	Mr1	H2-M3	H2-Q2	Tap1	H2-T23	Tap2	H2-D1	Lag3	H2-K1	Nlrc5	Cd1d1	Ctsh	Tapbp	H2-DMb1	Cd74
1.24283	0.844637	0.795335	0.653884	0.639733	0.253481	0.0606969	-0.0044012	-0.108661	-0.350678	-0.441436	-0.688811	-1.30621	-1.50078	-1.60168	-2.85088	-5.90641

[truncated: 7 more sheets: Suppl. Fig. 4, Suppl. Fig. 5, Suppl. Fig. 6, Suppl. Fig. 7, Suppl. Fig. 8, Suppl. Fig. 9, Suppl. Fig. 10]
